# Supplementary material for: High‐density genetic variation maps reveal the correlation between asymmetric interspecific introgressions and improvement of agronomic traits in Upland and Pima cotton varieties developed in Xinjiang, China
Source: Plant J. 2020 May 4;103(2):677–89. doi: 10.1111/tpj.14760 (PMC7496985; doi:10.1111/tpj.14760)
Supplement: Supplementary file 2 — Table S1. Information on the collected germplasm resources. Table S2. Statistics of nine fibre traits of the Gh and Gb panels in six environments. Table S3. Correlation between six environments and heritability of nine fibre traits. Table S4. Introgression test by three population statistics methods. Table S5. Introgression events on a genome‐wide scale between the Gh and Gb groups. Table S6. Significance test of nine fibre traits between the introgression and non‐introgression groups in the Gh and Gb panels. Table S7. Genetic variation and diversity in the Gh panel. Table S8. Genetic variation and diversity in the Gb panel. Table S9. Selective sweeps in the Gh and Gb panels. Table S10. Reported QTL overlapped with selective sweeps in the Gh panel. Table S11. Linkage disequilibrium (LD) in the Gh and Gb panels. Table S12. Genome‐wide association mapping in the Gh panel. Table S13. Genome‐wide association mapping in the Gb panel. [file TPJ-103-677-s002.xls]

## Sheet: Table S1
Table S1. Information on the collected germplasm resources
ID	Germplasm	Origin	Species	Note	Group
Y-001	Xinluzao 1	1968, Nongbashi ASRI	G. hirsutum	Independent breeding (Xinjiang, China)	Gh
Y-002	Xinluzao 2	1988, Shihezi AAS	G. hirsutum	Independent breeding (Xinjiang, China)	Gh
Y-003	Xinluzao 3	1988, Nongqishi ASRI	G. hirsutum	Independent breeding (Xinjiang, China)	Gh
Y-004	Xinluzao 4	1994, Nongqishi ASRI	G. hirsutum	Independent breeding (Xinjiang, China)	Gh
Y-005	Xinluzao 5	1994, Shihezi AAS	G. hirsutum	Independent breeding (Xinjiang, China)	Gh
Y-006	Xinluzao 6	1997, Nongqishi ASRI	G. hirsutum	Independent breeding (Xinjiang, China)	Gh
Y-007	Xinluzao 7	1997, Shihezi AAS	G. hirsutum	Independent breeding (Xinjiang, China)	Gh
Y-008	Xinluzao 8	1997, Shihezi AAS	G. hirsutum	Independent breeding (Xinjiang, China)	Gh
Y-009	Xinluzao 9	1999, Nongqishi ASRI	G. hirsutum	Independent breeding (Xinjiang, China)	Gh
Y-010	Xinluzao 10	1999, Shihezi AAS	G. hirsutum	Independent breeding (Xinjiang, China)	Gh
Y-011	Xinluzao 11	1999, Bozhou seed station	G. hirsutum	Independent breeding (Xinjiang, China)	Gh
Y-012	Xinluzao 12	2000, Jinbo seed industry	G. hirsutum	Independent breeding (Xinjiang, China)	Gh
Y-013	Xinluzao 13	2002, Nongqishi ASRI	G. hirsutum	Independent breeding (Xinjiang, China)	Gh
Y-014	Xinluzao 15	2002, Nongqishi ASRI	G. hirsutum	Independent breeding (Xinjiang, China)	Gh
Y-015	Xinluzao 16	2003, Nongqishi ASRI	G. hirsutum	Independent breeding (Xinjiang, China)	Gh
Y-016	Xinluzao 17	2004, Xinjiang AAS	G. hirsutum	Independent breeding (Xinjiang, China)	Gh
Y-017	Xinluzao 18	2004, Xinjiang AAS	G. hirsutum	Independent breeding (Xinjiang, China)	Gh
Y-018	Xinluzao 19	2004, Shihezi AAS	G. hirsutum	Independent breeding (Xinjiang, China)	Gh
Y-019	Xinluzao 20	2004, Shihezi150tuan	G. hirsutum	Independent breeding (Xinjiang, China)	Gh
Y-020	Xinluzao 21	2005, Fuyide technology industry	G. hirsutum	Independent breeding (Xinjiang, China)	Gh
Y-021	Xinluzao 22	2005, Nongken AAS	G. hirsutum	Independent breeding (Xinjiang, China)	Gh
Y-022	Xinluzao 23	2005, Jinmian seed industry	G. hirsutum	Independent breeding (Xinjiang, China)	Gh
Y-023	Xinluzao 24	2005, Kangdi seed industry	G. hirsutum	Independent breeding (Xinjiang, China)	Gh
Y-024	Xinluzao 25	2006, Nongqishi ASRI	G. hirsutum	Independent breeding (Xinjiang, China)	Gh
Y-025	Xinluzao 26	2006, Tianhe seed industry	G. hirsutum	Independent breeding (Xinjiang, China)	Gh
Y-026	Xinluzao 27	2006, Kangdi seed industry	G. hirsutum	Independent breeding (Xinjiang, China)	Gh
Y-027	Xinluzao 28	2006, Huiyuan agricutural industry	G. hirsutum	Independent breeding (Xinjiang, China)	Gh
Y-028	Xinluzao 29	2006, Jinbo seed industry	G. hirsutum	Independent breeding (Xinjiang, China)	Gh
Y-029	Xinluzao 30	2006, Jinbo seed industry	G. hirsutum	Independent breeding (Xinjiang, China)	Gh
Y-030	Xinluzao 31	2006, Wanshi cotton seed industry	G. hirsutum	Independent breeding (Xinjiang, China)	Gh
Y-031	Xinluzao 32	2006, Nongken AAS	G. hirsutum	Independent breeding (Xinjiang, China)	Gh
Y-032	Xinluzao 33	2007, Nongken AAS	G. hirsutum	Independent breeding (Xinjiang, China)	Gh
Y-033	Xinluzao 34	2007, Kangdi seed industry	G. hirsutum	Independent breeding (Xinjiang, China)	Gh
Y-034	Xinluzao 35	2007, Nongqishi ASRI	G. hirsutum	Independent breeding (Xinjiang, China)	Gh
Y-035	Xinluzao 36	2007, Shihezi AAS	G. hirsutum	Independent breeding (Xinjiang, China)	Gh
Y-036	Xinluzao 37	2007, Nongwushi ASRI	G. hirsutum	Independent breeding (Xinjiang, China)	Gh
Y-037	Xinluzao 38	2008, Nongqishi ASRI	G. hirsutum	Independent breeding (Xinjiang, China)	Gh
Y-038	Xinluzao 39	2008, Wanshi cotton seed industry	G. hirsutum	Independent breeding (Xinjiang, China)	Gh
Y-039	Xinluzao 40	2009, Nongken AAS	G. hirsutum	Independent breeding (Xinjiang, China)	Gh
Y-040	Xinluzao 41	2009, Fuquan seed industry	G. hirsutum	Independent breeding (Xinjiang, China)	Gh
Y-041	Xinluzao 42	2009, Nongken AAS	G. hirsutum	Independent breeding (Xinjiang, China)	Gh
Y-042	Xinluzao 45	2010, Nongken AAS & Xibu seed industry	G. hirsutum	Independent breeding (Xinjiang, China)	Gh
Y-043	Xinluzao 46	2010, Shihezi AAS & Zhuangjiahan seed industry	G. hirsutum	Independent breeding (Xinjiang, China)	Gh
Y-044	Xinluzao 47	2010, Nongqishi ASRI	G. hirsutum	Independent breeding (Xinjiang, China)	Gh
Y-045	Xinluzao 48	2010, Huiyuan agricutural industry	G. hirsutum	Independent breeding (Xinjiang, China)	Gh
Y-046	Xinluzao 49	2010, Nongqishi ASRI	G. hirsutum	Independent breeding (Xinjiang, China)	Gh
Y-047	Xinluzao 50	2011, Xinjiang AAS	G. hirsutum	Independent breeding (Xinjiang, China)	Gh
Y-048	Xinluzao 51	2011, Nongken AAS	G. hirsutum	Independent breeding (Xinjiang, China)	Gh
Y-049	Xinluzao 52	2012, Shuofeng seed industry	G. hirsutum	Independent breeding (Xinjiang, China)	Gh
Y-050	Xinluzao 53	2012, Nongken AAS	G. hirsutum	Independent breeding (Xinjiang, China)	Gh
Y-051	Xinluzao 54	2012, Jinhongxiang technology industry	G. hirsutum	Independent breeding (Xinjiang, China)	Gh
Y-052	Xinluzao 57	2013, Xinjiang AAS	G. hirsutum	Independent breeding (Xinjiang, China)	Gh
Y-053	Xinluzao 58	2013, Nongqishi ASRI & Jinmian seed industry	G. hirsutum	Independent breeding (Xinjiang, China)	Gh
Y-054	Xinluzao 59	2013, Huiyuan agricutural industry	G. hirsutum	Independent breeding (Xinjiang, China)	Gh
Y-055	Xinluzao 60	2013, Nongken AAS	G. hirsutum	Independent breeding (Xinjiang, China)	Gh
Y-056	Xinluzao 61	2013, Shihezi AAS	G. hirsutum	Independent breeding (Xinjiang, China)	Gh
Y-057	Xinluzao 62	2013, Shihezi AAS & Zhuangjiahan seed industry	G. hirsutum	Independent breeding (Xinjiang, China)	Gh
Y-058	Xinluzao 63	2013, China AAS	G. hirsutum	Independent breeding (Xinjiang, China)	Gh
Y-059	Xinluzao 64	2014, Hexin technology industry	G. hirsutum	Independent breeding (Xinjiang, China)	Gh
Y-060	Xinluzao 65	2014, Hexin technology industry	G. hirsutum	Independent breeding (Xinjiang, China)	Gh
Y-061	Xinluzao 66	2014, Wanshi cotton seed industry	G. hirsutum	Independent breeding (Xinjiang, China)	Gh
Y-062	Xinluzao 71	2015, Yanshidehai agricultural industry	G. hirsutum	Independent breeding (Xinjiang, China)	Gh
Y-063	Xinluzao 72	2015, Huiyuan agricutural industry	G. hirsutum	Independent breeding (Xinjiang, China)	Gh
Y-064	Xinluzao 73	2015, Xinjiang AAS	G. hirsutum	Independent breeding (Xinjiang, China)	Gh
Y-065	Xinluzao 74	2016, Shihezi AAS	G. hirsutum	Independent breeding (Xinjiang, China)	Gh
Y-066	Xinluzao 75	2016, Nongwushi ASRI	G. hirsutum	Independent breeding (Xinjiang, China)	Gh
Y-067	Xinluzao 84	2017, Hexin technology industry	G. hirsutum	Independent breeding (Xinjiang, China)	Gh
Y-068	Xinluzao 77	2017, Dayouyingde seed industry	G. hirsutum	Independent breeding (Xinjiang, China)	Gh
Y-069	Xinluzao 78	2017, Jinfengyuan seed industry	G. hirsutum	Independent breeding (Xinjiang, China)	Gh
Y-070	Xinluzao 79	2017, Shihezi AAS	G. hirsutum	Independent breeding (Xinjiang, China)	Gh
Y-071	Xinluzao 80	2017, Shihezi AAS	G. hirsutum	Independent breeding (Xinjiang, China)	Gh
Y-072	Xinluzao 81	2017, Hexin technology industry	G. hirsutum	Independent breeding (Xinjiang, China)	Gh
Y-073	Xinluzao 82	2017, Nongwushi ASRI	G. hirsutum	Independent breeding (Xinjiang, China)	Gh
Y-074	Xinluzhong 1	1988, Bayinleng ASRI	G. hirsutum	Independent breeding (Xinjiang, China)	Gh
Y-075	Xinluzhong 2	1988, Xinjiang AAS	G. hirsutum	Independent breeding (Xinjiang, China)	Gh
Y-076	Xinluzhong 3	NA	G. hirsutum	Independent breeding (Xinjiang, China)	Gh
Y-077	Xinluzhong 4	1992, Xinjiang AAS	G. hirsutum	Independent breeding (Xinjiang, China)	Gh
Y-078	Xinluzhong 5	1994, Xinjiang AAS	G. hirsutum	Independent breeding (Xinjiang, China)	Gh
Y-079	Xinluzhong 6	1997, Bazhou ASRI	G. hirsutum	Independent breeding (Xinjiang, China)	Gh
Y-080	Xinluzhong 7	1999, Nongyishi ASRI	G. hirsutum	Independent breeding (Xinjiang, China)	Gh
Y-081	Xinluzhong 8	2000, Bintuan seed management station	G. hirsutum	Independent breeding (Xinjiang, China)	Gh
Y-082	Xinluzhong 9	2000, Xinjiang AAS	G. hirsutum	Independent breeding (Xinjiang, China)	Gh
Y-083	Xinluzhong 10	2000, Xinjiang AAS	G. hirsutum	Independent breeding (Xinjiang, China)	Gh
Y-084	Xinluzhong 11	2000, Bazhou ASRI	G. hirsutum	Independent breeding (Xinjiang, China)	Gh
Y-085	Xinluzhong 12	NA	G. hirsutum	Independent breeding (Xinjiang, China)	Gh
Y-086	Xinluzhong 13	2002, Xinjiang agricultural university	G. hirsutum	Independent breeding (Xinjiang, China)	Gh
Y-087	Xinluzhong 14	2002, Nongyishi ASRI	G. hirsutum	Independent breeding (Xinjiang, China)	Gh
Y-088	Xinluzhong 15	2002, Xinjiang agricultural university	G. hirsutum	Independent breeding (Xinjiang, China)	Gh
Y-089	Xinluzhong 16	2003, Nongyishi ASRI	G. hirsutum	Independent breeding (Xinjiang, China)	Gh
Y-090	Xinluzhong 17	2003, Nongyishi ASRI	G. hirsutum	Independent breeding (Xinjiang, China)	Gh
Y-091	Xinluzhong 18	2003, Tiancai industry	G. hirsutum	Independent breeding (Xinjiang, China)	Gh
Y-092	Xinluzhong 19	2004, Xinjiang agricultural university	G. hirsutum	Independent breeding (Xinjiang, China)	Gh
Y-093	Xinluzhong 20	2004, Bintuan seed management station	G. hirsutum	Independent breeding (Xinjiang, China)	Gh
Y-094	Xinluzhong 21	2004, Xinjiang AAS	G. hirsutum	Independent breeding (Xinjiang, China)	Gh
Y-095	Xinluzhong 22	2005, Hongtaiyang seed industry	G. hirsutum	Independent breeding (Xinjiang, China)	Gh
Y-096	Xinluzhong 23	2005, NA	G. hirsutum	Independent breeding (Xinjiang, China)	Gh
Y-097	Xinluzhong 26	2006, Fuquan seed industry	G. hirsutum	Independent breeding (Xinjiang, China)	Gh
Y-098	Xinluzhong 27	2006, Tianhe seed industry	G. hirsutum	Independent breeding (Xinjiang, China)	Gh
Y-099	Xinluzhong 28	2006, Huifeng seed industry	G. hirsutum	Independent breeding (Xinjiang, China)	Gh
Y-100	Xinluzhong 30	2006, Jinke cotton ASRI	G. hirsutum	Independent breeding (Xinjiang, China)	Gh
Y-101	Xinluzhong 32	2007, Fengheyuan seed industry	G. hirsutum	Independent breeding (Xinjiang, China)	Gh
Y-102	Xinluzhong 33	2007, Fuquan seed industry	G. hirsutum	Independent breeding (Xinjiang, China)	Gh
Y-103	Xinluzhong 34	2007, Bazhou ASRI	G. hirsutum	Independent breeding (Xinjiang, China)	Gh
Y-104	Xinluzhong 35	2007, Fuquan seed industry	G. hirsutum	Independent breeding (Xinjiang, China)	Gh
Y-105	Xinluzhong 36	2008, Bazhouyipin seed industry	G. hirsutum	Independent breeding (Xinjiang, China)	Gh
Y-106	Xinluzhong 37	2008, Tahe seed industry	G. hirsutum	Independent breeding (Xinjiang, China)	Gh
Y-107	Xinluzhong 38	2009, Kangdi seed industry	G. hirsutum	Independent breeding (Xinjiang, China)	Gh
Y-108	Xinluzhong 40	2009, Kuerle seed industry	G. hirsutum	Independent breeding (Xinjiang, China)	Gh
Y-109	Xinluzhong 41	2009, Bazhou ASRI	G. hirsutum	Independent breeding (Xinjiang, China)	Gh
Y-110	Xinluzhong 42	2009, Xinjiang AAS	G. hirsutum	Independent breeding (Xinjiang, China)	Gh
Y-111	Xinluzhong 44	2010, Fuquan seed industry	G. hirsutum	Independent breeding (Xinjiang, China)	Gh
Y-112	Xinluzhong 45	2010, Guanghui seed industry	G. hirsutum	Independent breeding (Xinjiang, China)	Gh
Y-113	Xinluzhong 46	2010, SanshisanTuan	G. hirsutum	Independent breeding (Xinjiang, China)	Gh
Y-114	Xinluzhong 47	2010, Bazhou ASRI	G. hirsutum	Independent breeding (Xinjiang, China)	Gh
Y-115	Xinluzhong 48	2010, Nongyishi ASRI & Tahe seed industry	G. hirsutum	Independent breeding (Xinjiang, China)	Gh
Y-116	Xinluzhong 49	2010, Shihezi university & Shida industry	G. hirsutum	Independent breeding (Xinjiang, China)	Gh
Y-117	Xinluzhong 50	2011, Xinnongcun seed industry	G. hirsutum	Independent breeding (Xinjiang, China)	Gh
Y-118	Xinluzhong 51	2011, Shida industry	G. hirsutum	Independent breeding (Xinjiang, China)	Gh
Y-119	Xinluzhong 52	2011, Nongqishi ASRI	G. hirsutum	Independent breeding (Xinjiang, China)	Gh
Y-120	Xinluzhong 53	2011, Kangdi seed industry	G. hirsutum	Independent breeding (Xinjiang, China)	Gh
Y-121	Xinluzhong 54	2012, Xinjiang AAS	G. hirsutum	Independent breeding (Xinjiang, China)	Gh
Y-122	Xinluzhong 55	2012, Dafengshou seed industry	G. hirsutum	Independent breeding (Xinjiang, China)	Gh
Y-123	Xinluzhong 56	2012, Fuquan seed industry	G. hirsutum	Independent breeding (Xinjiang, China)	Gh
Y-124	Xinluzhong 57	2012, Chunrunhe seed industry	G. hirsutum	Independent breeding (Xinjiang, China)	Gh
Y-125	Xinluzhong 58	2012, Xinjiang seed production station	G. hirsutum	Independent breeding (Xinjiang, China)	Gh
Y-126	Xinluzhong 59	2012, Kuerle Shensheng seed industry	G. hirsutum	Independent breeding (Xinjiang, China)	Gh
Y-127	Xinluzhong 60	2012, Nongyishi ASRI	G. hirsutum	Independent breeding (Xinjiang, China)	Gh
Y-128	Xinluzhong 61	2013, NA	G. hirsutum	Independent breeding (Xinjiang, China)	Gh
Y-129	Xinluzhong 62	2013, NA	G. hirsutum	Independent breeding (Xinjiang, China)	Gh
Y-130	Xinluzhong 63	2013, China AAS	G. hirsutum	Independent breeding (Xinjiang, China)	Gh
Y-131	Xinluzhong 64	2013, Bazhou ASRI	G. hirsutum	Independent breeding (Xinjiang, China)	Gh
Y-132	Xinluzhong 65	2013, Fuquan seed industry	G. hirsutum	Independent breeding (Xinjiang, China)	Gh
Y-133	Xinluzhong 66	2013, Meifengshou & Dayouying seed industry	G. hirsutum	Independent breeding (Xinjiang, China)	Gh
Y-134	Xinluzhong 67	2013, Talimu university	G. hirsutum	Independent breeding (Xinjiang, China)	Gh
Y-135	Xinluzhong 68	2013, NA	G. hirsutum	Independent breeding (Xinjiang, China)	Gh
Y-136	Xinluzhong 69	2013, Bazhou ASRI	G. hirsutum	Independent breeding (Xinjiang, China)	Gh
Y-137	Xinluzhong 70	2014, Talimuhe seed industry	G. hirsutum	Independent breeding (Xinjiang, China)	Gh
Y-138	Xinluzhong 71	2014, Bazhou ASRI	G. hirsutum	Independent breeding (Xinjiang, China)	Gh
Y-139	Xinluzhong 72	NA, Chentian seed industry	G. hirsutum	Independent breeding (Xinjiang, China)	Gh
Y-140	Xinluzhong 73	2014, Xinjiang AAS	G. hirsutum	Independent breeding (Xinjiang, China)	Gh
Y-141	Xinluzhong 74	2014, Diershi ASRI	G. hirsutum	Independent breeding (Xinjiang, China)	Gh
Y-142	Xinluzhong 75	2014, Xinjiang AAS	G. hirsutum	Independent breeding (Xinjiang, China)	Gh
Y-143	Xinluzhong 76	2014, Xinjiang AAS	G. hirsutum	Independent breeding (Xinjiang, China)	Gh
Y-144	Xinluzhong 78	2016, Xinjiang AAS & Tianmiao seed industry	G. hirsutum	Independent breeding (Xinjiang, China)	Gh
Y-145	Xinluzhong 79	2016, Jiushenhe seed industry	G. hirsutum	Independent breeding (Xinjiang, China)	Gh
Y-147	Xinluzhong 86	2017, Mujing genetic enginering industry	G. hirsutum	Independent breeding (Xinjiang, China)	Gh
Y-148	Xinluzhong 88	2017, Xinjiang AAS	G. hirsutum	Independent breeding (Xinjiang, China)	Gh
Y-149	Xinluzhong 87	2017, Hexin technology industry	G. hirsutum	Independent breeding (Xinjiang, China)	Gh
Y-150	Xinluzhong 84	2017, Xinjiang AAS	G. hirsutum	Independent breeding (Xinjiang, China)	Gh
Y-151	Xinluzhong 80	2016, Xinjiang AAS	G. hirsutum	Independent breeding (Xinjiang, China)	Gh
Y-152	Xinluzhong 85	2017, Diyishi ASRI & Talimuhe seed industry	G. hirsutum	Independent breeding (Xinjiang, China)	Gh
Y-214	Xinluzhong 83	2017, Xinjiang AAS	G. hirsutum	Independent breeding (Xinjiang, China)	Gh
Y-226	Foster cotton 5230	NA	G. hirsutum	Introduction breeding (NA)	Gh
Y-230	Stoneville 5A	NA	G. hirsutum	Introduction breeding (NA)	Gh
Y-231	KK1543	NA	G. hirsutum	Introduction breeding (USSU)	Gh
Y-232	deltapine cotton 15	NA	G. hirsutum	Introduction breeding (USA)	Gh
Y-233	Tashkent 2	NA	G. hirsutum	Introduction breeding (USSU)	Gh
Y-234	Zhongmian 17	NA	G. hirsutum	Independent breeding (China)	Gh
Y-235	Junmian 1	NA	G. hirsutum	Independent breeding (Xinjiang, China)	Gh
Y-146	Xinhai 61	NA	G. barbadense	Independent breeding (Xinjiang, China)	Gb
Y-153	Xinhai 1	NA	G. barbadense	Independent breeding (Xinjiang, China)	Gb
Y-154	Xinhai 2	NA	G. barbadense	Independent breeding (Xinjiang, China)	Gb
Y-155	Xinhai 3	1982, Nongsanshi ASRI	G. barbadense	Independent breeding (Xinjiang, China)	Gb
Y-156	Xinhai 4	1982, Nongsanshi ASRI	G. barbadense	Independent breeding (Xinjiang, China)	Gb
Y-157	Xinhai 5	NA	G. barbadense	Independent breeding (Xinjiang, China)	Gb
Y-158	Xinhai 6	1988, NA	G. barbadense	Independent breeding (Xinjiang, China)	Gb
Y-159	Xinhai 7	NA, 1989	G. barbadense	Independent breeding (Xinjiang, China)	Gb
Y-160	Xinhai 8	NA	G. barbadense	Independent breeding (Xinjiang, China)	Gb
Y-161	Xinhai 9	NA	G. barbadense	Independent breeding (Xinjiang, China)	Gb
Y-163	Xinhai 11	1992, Nongershi ASRI	G. barbadense	Independent breeding (Xinjiang, China)	Gb
Y-164	Xinhai 12	2004, Nongyishi ASRI	G. barbadense	Independent breeding (Xinjiang, China)	Gb
Y-165	Xinhai 13	1995, Nongyishi ASRI	G. barbadense	Independent breeding (Xinjiang, China)	Gb
Y-166	Xinhai 14	NA	G. barbadense	Independent breeding (Xinjiang, China)	Gb
Y-167	Xinhai 15	1999, Nongyishi ASRI	G. barbadense	Independent breeding (Xinjiang, China)	Gb
Y-168	Xinhai 16	No, Xinjiang AAS	G. barbadense	Independent breeding (Xinjiang, China)	Gb
Y-169	Xinhai 17	No, Nongyishi ASRI	G. barbadense	Independent breeding (Xinjiang, China)	Gb
Y-171	Xinhai 19	2002, Xinjiang AAS	G. barbadense	Independent breeding (Xinjiang, China)	Gb
Y-172	Xinhai 20	2003, Xinjiang AAS	G. barbadense	Independent breeding (Xinjiang, China)	Gb
Y-173	Xinhai 21	2003,Nongyishi ASRI	G. barbadense	Independent breeding (Xinjiang, China)	Gb
Y-174	Xinhai 22	2004,Nongken AAS	G. barbadense	Independent breeding (Xinjiang, China)	Gb
Y-175	Xinhai 23	2004, Nongyishi ASRI	G. barbadense	Independent breeding (Xinjiang, China)	Gb
Y-176	Xinhai 24	2005, Xinjiang AAS	G. barbadense	Independent breeding (Xinjiang, China)	Gb
Y-177	Xinhai 25	2005, Nongyishi ASRI	G. barbadense	Independent breeding (Xinjiang, China)	Gb
Y-178	Xinhai 26	2007, Bazhou ASRI	G. barbadense	Independent breeding (Xinjiang, China)	Gb
Y-179	Xinhai 27	2007, Nongyishi ASRI	G. barbadense	Independent breeding (Xinjiang, China)	Gb
Y-180	Xinhai 28	2007, Tahe seed industry	G. barbadense	Independent breeding (Xinjiang, China)	Gb
Y-181	Xinhai 29	2008, Nongyishi ASRI	G. barbadense	Independent breeding (Xinjiang, China)	Gb
Y-182	Xinhai 30	2008,Bazhou ASRI	G. barbadense	Independent breeding (Xinjiang, China)	Gb
Y-183	Xinhai 31	2008, Tianfeng seed industry	G. barbadense	Independent breeding (Xinjiang, China)	Gb
Y-184	Xinhai 32	2009, Nongyi ASRI & Tahe seed industry	G. barbadense	Independent breeding (Xinjiang, China)	Gb
Y-185	Xinhai 33	2009, Yida agricultural industry	G. barbadense	Independent breeding (Xinjiang, China)	Gb
Y-186	Xinhai 34	2010, Dejia seed technology industry	G. barbadense	Independent breeding (Xinjiang, China)	Gb
Y-187	Xinhai 35	2010, Xinjiang AAS	G. barbadense	Independent breeding (Xinjiang, China)	Gb
Y-188	Xinhai 36	2010, Nongyishi ASRI	G. barbadense	Independent breeding (Xinjiang, China)	Gb
Y-189	Xinhai 37	2011, Nongyishi ASRI	G. barbadense	Independent breeding (Xinjiang, China)	Gb
Y-190	Xinhai 38	2011, Tahe seed industry	G. barbadense	Independent breeding (Xinjiang, China)	Gb
Y-191	Xinhai 39	2012, Xinjiang AAS	G. barbadense	Independent breeding (Xinjiang, China)	Gb
Y-192	Xinhai 40	2012, Dejia seed industry	G. barbadense	Independent breeding (Xinjiang, China)	Gb
Y-193	Xinhai 41	2012, Nongyishi ASRI & Tahe seed industry	G. barbadense	Independent breeding (Xinjiang, China)	Gb
Y-194	Xinhai 42	No, Nongyishi ASRI & Tahe seed industry	G. barbadense	Independent breeding (Xinjiang, China)	Gb
Y-195	Xinhai 43	2013, Xinjiang AAS	G. barbadense	Independent breeding (Xinjiang, China)	Gb
Y-196	Xinhai 44	2013, Miancheng seed industry	G. barbadense	Independent breeding (Xinjiang, China)	Gb
Y-197	Xinhai 45	2014, Bazhou AAS & Jinfengyuan seed industry	G. barbadense	Independent breeding (Xinjiang, China)	Gb
Y-198	Xinhai 46	2014, Tahe seed industry	G. barbadense	Independent breeding (Xinjiang, China)	Gb
Y-199	Xinhai 47	2014, Xinjiang AAS	G. barbadense	Independent breeding (Xinjiang, China)	Gb
Y-201	Xinhai 49	2016, Xinjiang AAS	G. barbadense	Independent breeding (Xinjiang, China)	Gb
Y-202	Xinhai 50	2015, Yida agricultural industry	G. barbadense	Independent breeding (Xinjiang, China)	Gb
Y-203	Xinhai 51	2015, Tahe seed industry	G. barbadense	Independent breeding (Xinjiang, China)	Gb
Y-204	Xinhai 52	2015,Dejia seed industry	G. barbadense	Independent breeding (Xinjiang, China)	Gb
Y-205	Xinhai 53	2015, Xinjiang AAS	G. barbadense	Independent breeding (Xinjiang, China)	Gb
Y-206	Xinhai 54	2015, Tahe seed industry	G. barbadense	Independent breeding (Xinjiang, China)	Gb
Y-207	Xinhai 55	2016, Yida textile industry & Xinjiang AAS	G. barbadense	Independent breeding (Xinjiang, China)	Gb
Y-208	Xinhai 56	2016, Jiushenhe seed industry	G. barbadense	Independent breeding (Xinjiang, China)	Gb
Y-209	Xinhai 57	2016, Bazhou AAS & Fengyuan seed industry	G. barbadense	Independent breeding (Xinjiang, China)	Gb
Y-210	Xinhai 58	2016, Bazhou AAS & Fengyuan seed industry	G. barbadense	Independent breeding (Xinjiang, China)	Gb
Y-212	Xinhai 59	2017, Bazhou AAS	G. barbadense	Independent breeding (Xinjiang, China)	Gb
Y-213	Xinhai 60	2017, Xinjiang AAS	G. barbadense	Independent breeding (Xinjiang, China)	Gb
Y-215	Xinhai 62	2017, Jinfengyuan seed industry	G. barbadense	Independent breeding (Xinjiang, China)	Gb
Y-216	Xinhai 63	2017, Tahe seed industry & Yida textile industry	G. barbadense	Independent breeding (Xinjiang, China)	Gb
Y-217	2Y3	USSU	G. barbadense	Introduction breeding (USSU)	Gb
Y-218	910Y	USSU	G. barbadense	Introduction breeding (USSU)	Gb
Y-219	3-79	USA	G. barbadense	Introduction breeding (USA)	Gb
Y-220	Tuhai 2	China	G. barbadense	Independent breeding (Xinjiang, China)	Gb
Y-221	Shengli 1	China	G. barbadense	Independent breeding (Xinjiang, China)	Gb
Y-223	5746Y	USSU	G. barbadense	Introduction breeding (USSU)	Gb
Y-224	5904Y	USSU	G. barbadense	Introduction breeding (USSU)	Gb
Y-225	Stoneville 6022	USA	G. barbadense	Introduction breeding (USA)	Gb
Y-228	8763Y	USSU	G. barbadense	Introduction breeding (USSU)	Gb
Y-229	A zajiaoling	Egypt	G. barbadense	Introduction breeding (Egypt)	Gb
Y-250	Latifolium13	Mexico	G. hirsutum	wild material	Gh-race
Y-251	Latifolium161	Mexico	G. hirsutum	wild material	Gh-race
Y-252	Latifolium3	Mexico	G. hirsutum	wild material	Gh-race
Y-253	Latifolium39	Mexico	G. hirsutum	wild material	Gh-race
Y-254	Latifolium64	Mexico	G. hirsutum	wild material	Gh-race
Y-255	Marie_galante71	Mexico	G. hirsutum	wild material	Gh-race
Y-256	Palmeri14	Mexico	G. hirsutum	wild material	Gh-race
Y-257	Palmeri2	Mexico	G. hirsutum	wild material	Gh-race
Y-258	Palmeri5	Mexico	G. hirsutum	wild material	Gh-race
Y-259	Punctatum_14	Mexico	G. hirsutum	wild material	Gh-race
Y-260	Richmondi3	Mexico	G. hirsutum	wild material	Gh-race
Y-261	Punctatum 3	Mexico	G. hirsutum	wild material	Gh-race
Y-262	Punctatum 5	Mexico	G. hirsutum	wild material	Gh-race
Y-263	Punctatum 12	Mexico	G. hirsutum	wild material	Gh-race
Y-264	Punctatum 25	Mexico	G. hirsutum	wild material	Gh-race
Y-265	Punctatum 24	Mexico	G. hirsutum	wild material	Gh-race
Y-266	Punctatum 31	Mexico	G. hirsutum	wild material	Gh-race
Y-267	Morrilli 2	Mexico	G. hirsutum	wild material	Gh-race
Y-268	Morrilli 38	Mexico	G. hirsutum	wild material	Gh-race
Y-269	Morrilli 45	Mexico	G. hirsutum	wild material	Gh-race
Y-270	Yucatanense 1	Mexico	G. hirsutum	wild material	Gh-race
Y-271	Yucatanense 3	Mexico	G. hirsutum	wild material	Gh-race
Y-272	Yucatanense 2	Mexico	G. hirsutum	wild material	Gh-race
Y-273	Richmondi 7	Mexico	G. hirsutum	wild material	Gh-race
Y-274	Richmondi 2	Mexico	G. hirsutum	wild material	Gh-race
Y-275	Marie-galante 7	Mexico	G. hirsutum	wild material	Gh-race
Y-276	Marie-galante 17	Mexico	G. hirsutum	wild material	Gh-race
Y-277	Marie-galante 36	Mexico	G. hirsutum	wild material	Gh-race
Y-278	Latifolium 178	Mexico	G. hirsutum	wild material	Gh-race
Y-279	Yucatanense 5A	Mexico	G. hirsutum	wild material	Gh-race
Agricultural sciences research institute, ASRI; academy of agricultural sciences, AAS; G. hirsutum cultivars, Gh; G. barbadense cultivars, Gb; G. hirsutum races, Gh-race; not available, NA.

## Sheet: Table S2
Table S2. Statistics of nine fibre traits of the Gh and Gb panels in six environments
Environment	Type	Trait	No.	Mean	Max	Min	Var	SD	CV	Skewness	Kurtosis
E1	Gh	LP	137	40.2345	45.04	33.31	5.61922	2.37049	5.89169	-0.26763	-0.252209
		SCW	138	5.5287	7.4	3.79	0.414111	0.643514	11.6395	0.00941502	0.0313407
		LW	137	2.2219	3.09	1.46	0.0883081	0.297167	13.3745	0.136919	0.297036
		FL	138	29.7217	33.73	25.81	2.27543	1.50845	5.07526	0.240745	-0.0869955
		FS	138	30.93	39.96	23.67	9.16369	3.02716	9.78713	0.656329	1.05703
		MV	138	4.28783	5.56	2.69	0.246435	0.496422	11.5775	-0.323531	0.179764
		FU	138	85.285	88.4	80.67	2.14351	1.46407	1.71668	-0.769988	0.961038
		SFC	138	9.75609	23.19	6.49	4.20725	2.05116	21.0244	2.75328	13.3537
		FE	138	5.65754	9.16	2.93	1.73447	1.31699	23.2786	0.551726	0.103848
	Gb	LP	70	33.2987	38.17	28.14	3.96652	1.99161	5.98105	0.38753	0.174307
		SCW	70	2.571	3.32	1.37	0.149937	0.387217	15.0609	-0.468438	0.312648
		LW	70	0.857143	1.26	0.42	0.0232816	0.152583	17.8014	0.0790432	0.436166
		FL	70	36.3584	40.74	31.05	4.57847	2.13974	5.88512	-0.228661	-0.459776
		FS	70	43.8741	57.01	30.77	37.5056	6.12418	13.9585	0.0966431	-0.675607
		MV	70	4.24557	5.06	3.25	0.139506	0.373505	8.79753	-0.472662	-0.0178501
		FU	70	87.1907	89.66	83.68	1.83054	1.35297	1.55174	-0.623612	0.0236841
		SFC	70	8.23714	10.44	7.5	0.235829	0.485623	5.89552	2.33894	7.99846
		FE	70	4.26657	6.99	2.32	1.47739	1.21548	28.4884	0.227844	-1.01546
E2	Gh	LP	141	43.4231	49.11	35.41	7.06824	2.65862	6.12258	-0.59925	0.174207
		SCW	141	5.54823	7.51	4.26	0.328273	0.572951	10.3267	0.483889	0.764038
		LW	141	2.40858	3.09	1.75	0.079198	0.281421	11.6841	0.128565	0.0700881
		FL	141	28.7443	32.09	25.72	1.82605	1.35131	4.70116	0.279268	-0.264261
		FS	141	27.3166	33.43	21.68	5.00011	2.23609	8.18584	0.245435	-0.0681017
		MV	141	4.40631	5.19	3.29	0.138529	0.372195	8.44686	-0.332726	0.128636
		FU	141	84.377	87.37	81.31	1.18152	1.08698	1.28824	-0.129234	0.0146138
		SFC	141	10.7377	15.81	7.58	2.41223	1.55314	14.4643	0.562443	0.330902
		FE	141	7.40454	11.13	4.49	1.53497	1.23894	16.7321	0.497885	0.58259
	Gb	LP	53	35.7183	38.83	29.24	2.88903	1.69971	4.75867	-1.43442	4.22179
		SCW	53	3.41642	4.12	2.61	0.0972465	0.311844	9.12781	-0.369228	0.161343
		LW	53	1.22057	1.6	0.89	0.0166785	0.129145	10.5808	0.139844	0.890258
		FL	53	35.1155	39.19	27.75	5.38019	2.31952	6.60542	-0.638277	0.963628
		FS	53	38.1858	50.41	26.67	29.8071	5.45959	14.2974	-0.127286	-0.680769
		MV	53	4.47868	5.19	2.95	0.171535	0.414168	9.24754	-1.15775	2.43008
		FU	53	86.5364	89.55	82.42	2.79927	1.6731	1.93341	-0.358303	-0.286857
		SFC	53	8.48943	11.44	7.62	0.600802	0.775114	9.13034	1.99139	4.4807
		FE	53	6.30132	9.86	4.41	1.79792	1.34086	21.2791	0.900739	0.409643
E3	Gh	LP	153	41.3169	47.36	30.55	8.74928	2.95792	7.15911	-1.00476	1.66238
		SCW	153	5.49987	7.26	3.02	0.404834	0.636266	11.5687	-0.365521	1.32147
		LW	153	2.27451	3.02	1.22	0.104329	0.323	14.2009	-0.253658	0.678528
		FL	153	29.754	35.7	25.58	2.92885	1.71139	5.7518	0.458396	0.516675
		FS	153	32.411	40.31	25.11	9.06602	3.01098	9.29001	0.137697	-0.254491
		MV	153	4.72137	5.79	2.93	0.184584	0.429633	9.09974	-0.426962	1.51596
		FU	153	85.372	89.56	79.67	2.50918	1.58404	1.85545	-0.346687	1.26474
		SFC	153	9.50078	14.56	5.56	2.66065	1.63115	17.1686	0.644987	0.671334
		FE	153	4.36804	8.24	1.59	1.4228	1.19281	27.3077	0.414457	0.49755
	Gb	LP	70	33.2479	37.86	24.87	4.45916	2.11167	6.3513	-0.871295	3.46896
		SCW	70	2.3	3	1.66	0.0841681	0.290117	12.6138	0.0989402	-0.155048
		LW	70	0.765286	1.05	0.55	0.012689	0.112646	14.7194	0.403337	-0.0641283
		FL	70	37.2333	41.21	31.31	4.93661	2.22185	5.96737	-0.442636	-0.419147
		FS	70	44.4446	54.3	31.63	28.8386	5.37016	12.0828	-0.114038	-0.651598
		MV	70	4.17071	5.03	3.35	0.0975575	0.312342	7.48893	-0.183193	0.121932
		FU	70	87.6783	90.78	84.07	1.8341	1.35429	1.54461	-0.120292	0.157192
		SFC	70	8.12557	9.31	7	0.149466	0.386608	4.75792	0.564551	2.02712
		FE	70	3.05743	6.72	1.39	1.50339	1.22613	40.1033	1.0307	0.497973
E4	Gh	LP	153	39.6306	46.28	32.32	7.2911	2.7002	6.81344	-0.232483	-0.468423
		SCW	153	5.66699	6.93	3.6	0.222574	0.471777	8.325	-0.189802	2.14066
		LW	153	2.24503	2.87	1.3	0.0508831	0.225573	10.0476	-0.127596	1.60123
		FL	153	29.932	34.14	26.08	2.33065	1.52665	5.10039	0.436241	0.0204549
		FS	153	29.2839	39.9	24.03	6.68826	2.58617	8.83138	0.92469	2.0501
		MV	153	4.30451	5.26	3.17	0.172716	0.415591	9.65478	-0.314173	0.0937191
		FU	153	85.0686	88.13	82.19	1.4434	1.20142	1.41229	-0.0645837	-0.182465
		SFC	153	9.51752	14.24	6.86	1.7861	1.33645	14.042	0.791244	0.598847
		FE	153	4.94072	9.11	2.6	1.64917	1.2842	25.9921	0.906775	1.14736
	Gb	LP	70	31.898	38.7	27.22	5.38502	2.32057	7.27496	0.42957	0.0524485
		SCW	70	3.23786	3.67	2.72	0.0478229	0.218684	6.75399	-0.444072	-0.466906
		LW	70	1.03386	1.34	0.78	0.0131139	0.114516	11.0766	0.201574	-0.0333652
		FL	70	37.3673	43.3	28.68	8.78783	2.96443	7.93322	-0.633209	0.366866
		FS	70	44.5043	55.78	29.1	45.035	6.71081	15.079	-0.59167	-0.48907
		MV	70	4.34057	5.09	3.54	0.149014	0.386024	8.89338	-0.301915	-0.686973
		FU	70	87.7183	90.34	82.37	3.15668	1.77671	2.02547	-1.09257	0.663432
		SFC	70	8.30829	13.13	7.55	0.845736	0.919639	11.0689	3.49762	13.7734
		FE	70	3.28043	6.58	1.5	1.79287	1.33898	40.8172	0.624183	-0.539688
E5	Gh	LP	151	40.0208	55.95	26.08	11.4532	3.38426	8.45626	-0.0368972	4.87909
		SCW	152	5.39553	6.84	3.09	0.436433	0.660631	12.244	-0.957629	1.69934
		LW	151	2.16046	2.82	0.95	0.0795805	0.2821	13.0574	-0.842164	2.28161
		FL	151	30.4968	36.92	26.86	2.88205	1.69766	5.56668	0.416966	0.481387
		FS	151	31.6044	51.08	24.14	11.3584	3.37023	10.6638	1.22151	6.45907
		MV	151	4.58364	5.83	3.32	0.205542	0.453367	9.89098	-0.00915687	0.119713
		FU	151	86.3528	93.44	82.98	3.25547	1.80429	2.08944	0.702421	1.12721
		SFC	151	9.51298	15.9	6.57	2.67844	1.63659	17.2038	1.2802	1.76411
		FE	151	4.42199	7.77	2.39	0.973968	0.986898	22.318	0.678311	0.525229
	Gb	LP	66	31.2483	43.28	24.8	8.55052	2.92413	9.3577	1.83841	5.88721
		SCW	66	3.30894	5.93	2.55	0.261794	0.511658	15.4629	2.46341	10.7735
		LW	66	1.04348	2.36	0.72	0.0653707	0.255677	24.5022	3.30396	14.7044
		FL	68	37.6994	41.61	31.99	5.37696	2.31883	6.15083	-0.42993	-0.233993
		FS	68	44.3993	55.73	30.37	28.8294	5.3693	12.0932	-0.388763	-0.0759447
		MV	68	4.26324	4.84	3.6	0.112168	0.334916	7.8559	-0.324558	-0.798273
		FU	68	88.5874	92.78	84.68	4.58915	2.14223	2.41821	0.42093	-0.732744
		SFC	68	8.15544	9.4	7.42	0.132712	0.364296	4.46691	0.961771	2.2308
		FE	68	3.28221	6.97	1.83	1.18601	1.08904	33.1801	0.963214	0.539723
E6	Gh	LP	154	39.9728	53.59	30.45	13.6725	3.69764	9.25038	0.559888	1.61433
		SCW	154	5.30487	7.33	2.63	0.401579	0.633703	11.9457	-0.722613	2.75286
		LW	154	2.11403	2.75	1.01	0.0842268	0.290219	13.7282	-0.688476	1.49105
		FL	152	29.4385	38.16	25.95	3.40131	1.84426	6.2648	0.898555	2.48004
		FS	152	30.2655	46.72	24.41	8.14601	2.85412	9.43027	1.3341	6.57518
		MV	152	4.42691	5.39	3.47	0.154769	0.393406	8.88671	-0.125315	-0.19036
		FU	152	85.1053	88.26	81.35	1.74656	1.32158	1.55287	-0.439538	0.466859
		SFC	152	10.6459	17.46	7.38	3.64462	1.90909	17.9327	0.822083	0.438674
		FE	152	4.88526	7.55	2.71	0.981091	0.990501	20.2753	0.271861	0.0346868
	Gb	LP	69	32.8329	42.18	26.64	7.20748	2.68467	8.17678	1.02189	2.96445
		SCW	69	3.56594	5.38	2.33	0.254936	0.504912	14.1593	0.580762	2.86093
		LW	69	1.17449	2.12	0.64	0.048928	0.221197	18.8334	1.82913	7.88445
		FL	70	37.8919	43.39	31	7.2296	2.68879	7.09596	-0.115477	0.0856352
		FS	70	47.5283	56.15	31.08	30.3662	5.51055	11.5943	-0.876678	0.673361
		MV	70	4.40829	5.14	3.76	0.135667	0.368329	8.35539	0.0351191	-0.830264
		FU	70	87.9349	90.27	84.98	1.85554	1.36218	1.54908	-0.450315	-0.691314
		SFC	70	8.10971	10.83	7.57	0.191214	0.437281	5.39206	3.62175	21.0107
		FE	70	3.24857	6.78	1.59	1.62981	1.27664	39.2985	0.954428	0.360195
Total	Gh	LP	889	40.7409	55.95	26.08	10.653	3.26389	8.01133	-0.106621	1.24419
		SCW	891	5.48918	7.51	2.63	0.379244	0.615828	11.2189	-0.438401	1.68943
		LW	889	2.23542	3.09	0.95	0.0891129	0.298518	13.354	-0.236973	1.18216
		FL	888	29.6916	38.16	25.58	2.88216	1.69769	5.71775	0.503266	0.733804
		FS	888	30.3287	51.08	21.68	10.9243	3.30519	10.8979	0.709992	2.10302
		MV	888	4.45832	5.83	2.69	0.206074	0.453954	10.1822	-0.199286	0.370796
		FU	888	85.2693	93.44	79.67	2.38257	1.54356	1.81022	0.304388	1.62863
		SFC	888	9.93783	23.19	5.56	3.15287	1.77563	17.8674	1.26249	3.9342
		FE	888	5.24696	11.13	1.59	2.42224	1.55636	29.6621	0.724321	0.410509
	Gb	LP	398	32.9448	43.28	24.8	7.15231	2.67438	8.11775	0.298915	0.790867
		SCW	398	3.04807	5.93	1.37	0.369459	0.607832	19.9416	0.226123	1.24735
		LW	398	1.00638	2.36	0.42	0.0553738	0.235316	23.3824	1.15612	4.95458
		FL	401	37.0181	43.39	27.75	6.80218	2.6081	7.04548	-0.299511	0.148215
		FS	401	44.0588	57.01	26.67	39.918	6.31807	14.3401	-0.326474	-0.504951
		MV	401	4.3113	5.19	2.95	0.141204	0.375772	8.71598	-0.265291	-0.141895
		FU	401	87.6482	92.78	82.37	2.99509	1.73063	1.97452	-0.0349662	0.624913
		SFC	401	8.22733	13.13	7	0.361049	0.600873	7.30338	3.50318	18.6992
		FE	401	3.80766	9.86	1.39	2.64655	1.62682	42.725	0.841104	0.405814
LP, lint percentage; SCW, seed cotton weight; LW, lint weight; FL, fibre length; FS, fibre strength; MV, micronaire value; FU, fibre uniformity; SFC, short fibre content; FE, fibre elongation; Var, variance; SD, standard deviation; CV, coefficient of variation; Gh, G. hirsutum cultivars; Gb, G. barbadense cultivars.

## Sheet: Table S3
Table S3. Correlation between six environments and heritability of nine fibre traits
Group	Trait	Environment	E1	E2	E3	E4	E5	E6	Heritability
Gh and Gb	LP	E1	1						0.407
		E2	0.87	1
		E3	0.88	0.84	1
		E4	0.63	0.63	0.65	1
		E5	0.26	0.25	0.24	0.12	1
		E6	0.75	0.75	0.74	0.55	0.17	1
	SCW	E1	1						0.958
		E2	0.87	1
		E3	0.91	0.87	1
		E4	0.89	0.82	0.91	1
		E5	0.87	0.84	0.87	0.78	1
		E6	0.83	0.81	0.81	0.75	0.88	1
	LW	E1	1						0.947
		E2	0.9	1
		E3	0.93	0.9	1
		E4	0.88	0.85	0.9	1
		E5	0.67	0.65	0.66	0.64	1
		E6	0.86	0.86	0.87	0.8	0.66	1
	FL	E1	1						0.97
		E2	0.89	1
		E3	0.89	0.86	1
		E4	0.75	0.73	0.77	1
		E5	0.88	0.85	0.92	0.78	1
		E6	0.91	0.88	0.93	0.76	0.93	1
	FS	E1	1						0.965
		E2	0.85	1
		E3	0.86	0.85	1
		E4	0.78	0.8	0.76	1
		E5	0.86	0.84	0.87	0.77	1
		E6	0.86	0.89	0.91	0.81	0.92	1
	MV	E1	1						0.612
		E2	0.47	1
		E3	0.46	0.29	1
		E4	-0.09	-0.03	-0.05	1
		E5	0.49	0.34	0.68	-0.07	1
		E6	0.45	0.42	0.54	0	0.56	1
	FU	E1	1						0.833
		E2	0.44	1
		E3	0.51	0.51	1
		E4	0.38	0.41	0.42	1
		E5	0.39	0.36	0.42	0.38	1
		E6	0.49	0.61	0.62	0.49	0.49	1
	SFC	E1	1						0.761
		E2	0.38	1
		E3	0.38	0.4	1
		E4	0.24	0.24	0.21	1
		E5	0.42	0.41	0.4	0.28	1
		E6	0.34	0.53	0.46	0.26	0.43	1
	FE	E1	1						0.891
		E2	0.58	1
		E3	0.69	0.57	1
		E4	0.38	0.28	0.34	1
		E5	0.74	0.61	0.75	0.44	1
		E6	0.77	0.69	0.79	0.4	0.83	1
Gb	LP	E1	1						0.57
		E2	0.32454	1
		E3	0.633601	0.343065	1
		E4	0.0518989	-0.144573	-0.0407831	1
		E5	0.378825	0.242974	0.50361	0.1596	1
		E6	0.543699	0.497059	0.586078	0.186342	0.6006	1
	SCW	E1	1	0.341319	0.0893665	-0.20517	0.0533723	0.503776	0.69
		E2	0.341319	1
		E3	0.0893665	0.128016	1
		E4	-0.20517	-0.0376279	0.0561468	1
		E5	0.0533723	-0.00185593	0.686454	0.0839726	1
		E6	0.503776	0.0779949	0.186792	-0.212123	0.514652	1
	LW	E1	1						0.67
		E2	0.315429	1
		E3	0.136436	0.125329	1
		E4	-0.251648	-0.0303303	0.249661	1
		E5	0.013133	-0.12075	0.658328	0.24991	1
		E6	0.421131	0.145057	0.355405	-0.0543635	0.652936	1
	FL	E1	1						0.79
		E2	0.540708	1
		E3	0.480415	0.545931	1
		E4	0.124157	0.0828103	0.155296	1
		E5	0.40546	0.321683	0.574421	0.281505	1
		E6	0.569253	0.500339	0.696358	0.215087	0.588537	1
	FS	E1	1						0.84
		E2	0.591724	1
		E3	0.623782	0.660149	1
		E4	0.342684	0.445927	0.335752	1
		E5	0.721313	0.591082	0.660139	0.321591	1
		E6	0.640257	0.717696	0.735214	0.36398	0.773894	1
	MV	E1	1						0.64
		E2	0.617761	1
		E3	0.55377	0.101524	1
		E4	-0.100643	-0.0976832	-0.0683077	1
		E5	0.432984	0.123945	0.64912	-0.0563783	1
		E6	0.43551	0.237443	0.591708	-0.0659965	0.465335	1
	FU	E1	1						0.64
		E2	0.401099	1
		E3	0.278798	0.306868	1
		E4	0.0610053	0.172444	0.195304	1
		E5	0.155133	0.0963467	0.300159	0.153222	1
		E6	0.132716	0.46079	0.358431	0.115683	0.12507	1
	SFC	E1	1						0.5
		E2	0.380225	1
		E3	0.342409	0.438449	1
		E4	-0.00302542	-0.00733701	0.177631	1
		E5	0.153767	0.0638522	0.320646	0.210568	1
		E6	0.169387	0.289215	0.280875	0.19121	0.158383	1
	FE	E1	1						0.89
		E2	0.602045	1
		E3	0.645323	0.603284	1
		E4	0.400359	0.455561	0.415678	1
		E5	0.64692	0.573478	0.712195	0.618251	1
		E6	0.630113	0.621661	0.798109	0.391111	0.7996	1
Gh	LP	E1	1						0.1
		E2	0.645834	1
		E3	0.716796	0.621441	1
		E4	-0.1705	-0.0776851	-0.0131642	1
		E5	0.213084	0.219859	0.169611	-0.0685498	1
		E6	0.415125	0.446467	0.399761	-0.114643	0.0528769	1
	SCW	E1	1						0.7
		E2	0.309626	1
		E3	0.301346	0.32328	1
		E4	0.0958232	-0.0776473	0.110332	1
		E5	0.465494	0.410037	0.498094	-0.062529	1
		E6	0.321706	0.419979	0.291189	0.00814902	0.63556	1
	LW	E1	1						0.55
		E2	0.395733	1
		E3	0.425184	0.384631	1
		E4	-0.0170388	-0.0243994	0.048625	1
		E5	0.232259	0.241927	0.176226	0.0589995	1
		E6	0.339363	0.449853	0.37757	0.0181135	0.199152	1
	FL	E1	1						0.79
		E2	0.606721	1
		E3	0.492698	0.382091	1
		E4	-0.0599249	-0.117953	-0.0178815	1
		E5	0.595791	0.492704	0.619666	0.0395017	1
		E6	0.598859	0.533685	0.56211	-0.0777031	0.742377	1
	FS	E1	1						0.79
		E2	0.581724	1
		E3	0.406142	0.432508	1
		E4	0.124441	0.1353	0.0657827	1
		E5	0.471815	0.467224	0.575852	0.159202	1
		E6	0.363781	0.38354	0.633191	-0.0749417	0.747766	1
	MV	E1	1						0.68
		E2	0.464076	1
		E3	0.501544	0.570961	1
		E4	-0.0796544	0.0114912	0.0518949	1
		E5	0.593229	0.526143	0.651445	-0.029542	1
		E6	0.468667	0.522824	0.675138	0.0226882	0.62215	1
	FU	E1	1						0.5
		E2	0.11667	1
		E3	0.210132	0.289288	1
		E4	-0.0264436	-0.0217637	-0.0129883	1
		E5	0.15915	0.144973	0.0562341	-0.0200003	1
		E6	0.122171	0.279041	0.255386	-0.0959943	0.241532	1
	SFC	E1	1						0.57
		E2	0.225179	1
		E3	0.221909	0.233618	1
		E4	0.0760814	0.0254914	-0.0178964	1
		E5	0.28447	0.237504	0.233967	0.115202	1
		E6	0.198389	0.320553	0.234672	-0.0194634	0.213422	1
	FE	E1	1						0.79
		E2	0.517679	1
		E3	0.56281	0.483372	1
		E4	0.127618	-0.00299802	0.0678461	1
		E5	0.663866	0.506259	0.667906	0.189061	1
		E6	0.680719	0.665749	0.655822	0.0744259	0.733084	1
LP, lint percentage; SCW, seed cotton weight; LW, lint weight; FL, fibre length; FS, fibre strength; MV, micronaire value; FU, fibre uniformity; SFC, short fibre content; FE, fibre elongation; Gh, G. hirsutum cultivars; Gb, G. barbadense cultivars.

## Sheet: Table S4
Table S4. Introgression test by three population statistics methods
Chromosome	Outgroup	Two tested groups		f3 statistic	standard error	Z score
Total	Gb	Gh-race	Gh	0.624627	0.00110397	565.801
	Gh	Gh-race	Gb	0.0164711	8.75e-05	188.338
	Gh-race	Gh	Gb	-0.00600324	8.18e-05	-73.3585
A01	Gb	Gh-race	Gh	0.389454	0.0069284	56.2113
	Gh	Gh-race	Gb	0.00702884	0.00055456	12.6746
	Gh-race	Gh	Gb	0.00423254	0.000626386	6.75707
A02	Gb	Gh-race	Gh	0.654188	0.00421972	155.031
	Gh	Gh-race	Gb	0.0138058	0.000315087	43.8158
	Gh-race	Gh	Gb	-0.00357192	0.000315232	-11.3311
A03	Gb	Gh-race	Gh	0.389454	0.0069284	56.2114
	Gh	Gh-race	Gb	0.00702884	0.00055456	12.6747
	Gh-race	Gh	Gb	0.00423254	0.000626386	6.75708
A04	Gb	Gh-race	Gh	0.654188	0.00421972	155.032
	Gh	Gh-race	Gb	0.0138058	0.000315087	43.8159
	Gh-race	Gh	Gb	-0.00357192	0.000315232	-11.3312
A05	Gb	Gh-race	Gh	0.389454	0.0069284	56.2114
	Gh	Gh-race	Gb	0.00702884	0.00055456	12.6747
	Gh-race	Gh	Gb	0.00423254	0.000626386	6.75708
A06	Gb	Gh-race	Gh	0.654188	0.00421972	155.032
	Gh	Gh-race	Gb	0.0138058	0.000315087	43.8159
	Gh-race	Gh	Gb	-0.00357192	0.000315232	-11.3312
A07	Gb	Gh-race	Gh	0.389454	0.0069284	56.2115
	Gh	Gh-race	Gb	0.00702884	0.00055456	12.6748
	Gh-race	Gh	Gb	0.00423254	0.000626386	6.75709
A08	Gb	Gh-race	Gh	0.654188	0.00421972	155.033
	Gh	Gh-race	Gb	0.0138058	0.000315087	43.816
	Gh-race	Gh	Gb	-0.00357192	0.000315232	-11.3313
A09	Gb	Gh-race	Gh	0.389454	0.0069284	56.2115
	Gh	Gh-race	Gb	0.00702884	0.00055456	12.6748
	Gh-race	Gh	Gb	0.00423254	0.000626386	6.75709
A10	Gb	Gh-race	Gh	0.654188	0.00421972	155.033
	Gh	Gh-race	Gb	0.0138058	0.000315087	43.816
	Gh-race	Gh	Gb	-0.00357192	0.000315232	-11.3313
A11	Gb	Gh-race	Gh	0.389454	0.0069284	56.2116
	Gh	Gh-race	Gb	0.00702884	0.00055456	12.6749
	Gh-race	Gh	Gb	0.00423254	0.000626386	6.7571
A12	Gb	Gh-race	Gh	0.654188	0.00421972	155.034
	Gh	Gh-race	Gb	0.0138058	0.000315087	43.8161
	Gh-race	Gh	Gb	-0.00357192	0.000315232	-11.3314
A13	Gb	Gh-race	Gh	0.389454	0.0069284	56.2116
	Gh	Gh-race	Gb	0.00702884	0.00055456	12.6749
	Gh-race	Gh	Gb	0.00423254	0.000626386	6.7571
D01	Gb	Gh-race	Gh	0.654188	0.00421972	155.034
	Gh	Gh-race	Gb	0.0138058	0.000315087	43.8161
	Gh-race	Gh	Gb	-0.00357192	0.000315232	-11.3314
D02	Gb	Gh-race	Gh	0.389454	0.0069284	56.2117
	Gh	Gh-race	Gb	0.00702884	0.00055456	12.675
	Gh-race	Gh	Gb	0.00423254	0.000626386	6.75711
D03	Gb	Gh-race	Gh	0.654188	0.00421972	155.035
	Gh	Gh-race	Gb	0.0138058	0.000315087	43.8162
	Gh-race	Gh	Gb	-0.00357192	0.000315232	-11.3315
D04	Gb	Gh-race	Gh	0.389454	0.0069284	56.2117
	Gh	Gh-race	Gb	0.00702884	0.00055456	12.675
	Gh-race	Gh	Gb	0.00423254	0.000626386	6.75711
D05	Gb	Gh-race	Gh	0.654188	0.00421972	155.035
	Gh	Gh-race	Gb	0.0138058	0.000315087	43.8162
	Gh-race	Gh	Gb	-0.00357192	0.000315232	-11.3315
D06	Gb	Gh-race	Gh	0.389454	0.0069284	56.2118
	Gh	Gh-race	Gb	0.00702884	0.00055456	12.6751
	Gh-race	Gh	Gb	0.00423254	0.000626386	6.75712
D07	Gb	Gh-race	Gh	0.654188	0.00421972	155.036
	Gh	Gh-race	Gb	0.0138058	0.000315087	43.8163
	Gh-race	Gh	Gb	-0.00357192	0.000315232	-11.3316
D08	Gb	Gh-race	Gh	0.389454	0.0069284	56.2118
	Gh	Gh-race	Gb	0.00702884	0.00055456	12.6751
	Gh-race	Gh	Gb	0.00423254	0.000626386	6.75712
D09	Gb	Gh-race	Gh	0.654188	0.00421972	155.036
	Gh	Gh-race	Gb	0.0138058	0.000315087	43.8163
	Gh-race	Gh	Gb	-0.00357192	0.000315232	-11.3316
D10	Gb	Gh-race	Gh	0.389454	0.0069284	56.2119
	Gh	Gh-race	Gb	0.00702884	0.00055456	12.6752
	Gh-race	Gh	Gb	0.00423254	0.000626386	6.75713
D11	Gb	Gh-race	Gh	0.654188	0.00421972	155.037
	Gh	Gh-race	Gb	0.0138058	0.000315087	43.8164
	Gh-race	Gh	Gb	-0.00357192	0.000315232	-11.3317
D12	Gb	Gh-race	Gh	0.389454	0.0069284	56.2119
	Gh	Gh-race	Gb	0.00702884	0.00055456	12.6752
	Gh-race	Gh	Gb	0.00423254	0.000626386	6.75713
D13	Gb	Gh-race	Gh	0.654188	0.00421972	155.037
	Gh	Gh-race	Gb	0.0138058	0.000315087	43.8164
	Gh-race	Gh	Gb	-0.00357192	0.000315232	-11.3317
Gh, G. hirsutum cultivars; Gb, G. barbadense cultivars; Gh-race, G. hirsutum races.

## Sheet: Table S5
Table S5. Introgression events on a genome-wide scale between the Gh and Gb groups
Introgression events	Introgression loci	Region (Mb)	Number of introgression accessions
Gh_INT1	Gh_accp_Gb1	A01: 43 - 81	18 Gh cultivars
Gh_INT2	Gh_accp_Gb2	A04: 5 - 6	7 Gh cultivars
Gh_INT3	Gh_accp_Gb3	A05: 106 - 108	38 Gh cultivars
Gh_INT4	Gh_accp_Gb4	A09: 5 - 7	4 Gh cultivars
Gh_INT5	Gh_accp_Gb5	A12: 102 - 104	11 Gh cultivars
	Gh_accp_Gb6	A12: 104 - 105	13 Gh cultivars
Gh_INT6	Gh_accp_Gb7	D01: 44 - 45	23 Gh cultivars
	Gh_accp_Gb8	D01: 45 - 46	24 Gh cultivars
	Gh_accp_Gb9	D01: 46 - 47	25 Gh cultivars
Gh_INT7	Gh_accp_Gb10	D10: 6 - 8	9 Gh cultivars
Gb_INT1	Gb_accp_Gh1	A01: 43 - 49	62 Gb cultivars
	Gb_accp_Gh2	A01: 49 - 54	69 Gb cultivars
	Gb_accp_Gh3	A01: 55 - 59	55 Gb cultivars
	Gb_accp_Gh4	A01: 59 - 73	20 Gb cultivars
	Gb_accp_Gh5	A01: 73 - 74	21 Gb cultivars
	Gb_accp_Gh6	A01: 74 - 81	28 Gb cultivars
Gb_INT2	Gb_accp_Gh7	A01: 111 - 113	7 Gb cultivars
Gb_INT3	Gb_accp_Gh8	A03: 15 - 16	20 Gb cultivars
Gb_INT4	Gb_accp_Gh9	A06: 85 - 86	24 Gb cultivars
	Gb_accp_Gh10	A06: 86 - 90	25 Gb cultivars
	Gb_accp_Gh11	A06: 90 - 93	26 Gb cultivars
	Gb_accp_Gh12	A06: 94 - 95	24 Gb cultivars
Gb_INT5	Gb_accp_Gh13	A07: 0-3	20 Gb cultivars
Gb_INT6	Gb_accp_Gh14	A07: 41 - 81	6 Gb cultivars
	Gb_accp_Gh15	A07: 81 - 87	5 Gb cultivars
	Gb_accp_Gh16	A07: 87 - 92	6 Gb cultivars
Gb_INT7	Gb_accp_Gh17	A08: 108 - 110	16 Gb cultivars
Gb_INT8	Gb_accp_Gh18	A08: 114 - 115	15 Gb cultivars
Gb_INT9	Gb_accp_Gh19	A10: 53 - 65	5 Gb cultivars
Gb_INT10	Gb_accp_Gh20	A10: 107 - 109	34 Gb cultivars
Gb_INT11	Gb_accp_Gh21	A11: 114 - 116	15 Gb cultivars
Gb_INT12	Gb_accp_Gh22	D02: 61 - 62	22 Gb cultivars
	Gb_accp_Gh23	D02: 62 - 64	23 Gb cultivars
	Gb_accp_Gh24	D02: 64 - 65	22 Gb cultivars
Gb_INT13	Gb_accp_Gh25	D03: 0 - 2	26 Gb cultivars
	Gb_accp_Gh26	D03: 2 - 3	21 Gb cultivars
Gb_INT14	Gb_accp_Gh27	D03: 46 - 47	7 Gb cultivars
Gb_INT15	Gb_accp_Gh28	D04: 10 - 12	20 Gb cultivars
	Gb_accp_Gh29	D04: 12 - 14	21 Gb cultivars
Gb_INT16	Gb_accp_Gh30	D04: 53 - 55	13 Gb cultivars
Gb_INT17	Gb_accp_Gh31	D05: 54 - 57	4 Gb cultivars
	Gb_accp_Gh32	D05: 57 - 58	3 Gb cultivars

## Sheet: Table S6
Table S6. Significance test of nine fibre traits between the introgression and non-introgression groups in the Gh and Gb panels
Introgression events	Introgression loci	Traits	E1	E2	E3	E4	E5	E6	Number of significant diffrentiation tests
Gh_INT1	Gh_accp_Gb1	LP	0.01***	0.009***	0.22	0.01*** (↑)	0.825	0.021*	16 (Stable effective locus)
		SCW	0.77	0.76	0.58	0.26	0.18	0.28
		LW	0.34	0.044*	0.13	0.612	0.0553	0.00954***
		FL	0.36	0.38	0.97	0.41	0.71	0.37
		FS	0.02* (↑)	0.257	0.053	0.367	0.039* (↑)	0.016* (↑)
		MV	0.92	0.19	0.82	0.91	0.35	0.062
		FU	0.01*** (↑)	0.28	0.03* (↑)	0.93	0.51	0.00061*** (↑)
		SF	0.047* (↑)	0.049*	0.013*	0.96	0.484	0.0000186***
		FE	0.219	0.517	0.593	0.162	0.33	0.48
Gh_INT2	Gh_accp_Gb2	LP	0.602	0.152	0.746	0.602	0.722	0.636	6
		SCW	0.842	0.729	0.012*	0.941	0.84	0.802
		LW	0.377	0.761	0.079	0.629	0.766	0.79
		FL	0.0119* (↑)	0.022* (↑)	0.013* (↑)	0.0558	0.0074*** (↑)	0.0238* (↑)
		FS	0.299	0.518	0.508	0.741	0.78	0.48
		MV	0.21	0.073	0.146	0.324	0.209	0.09
		FU	0.667	0.389	0.117	0.29	0.066	0.68
		SF	0.692	0.572	0.394	0.685	0.25	0.7
		FE	0.462	0.412	0.07	0.422	0.4558	0.4956
Gh_INT3	Gh_accp_Gb3	LP	0.807	0.014* (↑)	0.04* (↑)	0.807	0.481	0.0345* (↑)	10
		SCW	0.258	0.098	0.077	0.769	0.432	0.82
		LW	0.0256* (↑)	0.011* (↑)	0.0155* (↑)	0.664	0.8106	0.08
		FL	0.4445	0.209	0.026* (↑)	0.429	0.059	0.161
		FS	0.183	0.542	0.2613	0.1936	0.015* (↑)	0.058
		MV	0.175	0.247	0.159	0.3002	0.94	0.7
		FU	0.8189	0.5691	0.6087	0.1107	0.656	0.97
		SF	0.9427	0.638	0.0339*	0.023*	0.375	0.996
		FE	0.8308	0.4955	0.4571	0.9644	0.47	0.188
Gh_INT4	Gh_accp_Gb4	LP	0.835	0.101	0.024* (↑)	0.835	0.612	0.11	26 (Stable effective locus)
		SCW	0.2532	0.1049	0.0016*** (↑)	0.8545	0.0759	0.311
		LW	0.097	0.099	0.0055*** (↑)	0.98	0.0571	0.034* (↑)
		FL	0.012*	0.000000000001129***	0.015*	0.39	0.0055***	0.0036***
		FS	0.09	0.001***	0.0000183***	0.757	0.0045***	0.0058***
		MV	0.0042*** (↑)	0.026* (↑)	0.0093*** (↑)	0.6306	0.00084*** (↑)	0.0232* (↑)
		FU	0.436	0.000244***	0.000083943***	0.2244	0.00048***	0.00223***
		SF	0.343	0.092	0.00016*** (↑)	0.8719	0.0063*** (↑)	0.0134* (↑)
		FE	0.89	0.739	0.00032***	0.887	0.294	0.449
Gh_INT5	Gh_accp_Gb5	LP	0.1234	0.0265*	0.1155	0.1234	0.11	0.0077***	8
		SCW	0.5999	0.7502	0.7835	0.041*	0.307	0.64
		LW	0.5139	0.1266	0.191	0.733	0.993	0.194
		FL	0.1629	0.4107	0.4461	0.6643	0.415	0.615
		FS	0.1587	0.2305	0.1826	0.9352	0.22	0.29
		MV	0.2485	0.2087	0.8628	0.4288	0.299	0.071
		FU	0.7889	0.2212	0.142	0.312	0.676	0.08
		SF	0.2988	0.9178	0.027*	0.4432	0.569	0.0007***
		FE	0.8336	0.0067*** (↑)	0.008*** (↑)	0.068	0.058	0.012* (↑)
	Gh_accp_Gb6	LP	0.168	0.136	0.41	0.168	0.414	0.08	5
		SCW	0.991	0.514	0.909	0.223	0.11	0.22
		LW	0.334	0.613	0.683	0.827	0.371	0.941
		FL	0.449	0.849	0.257	0.816	0.18	0.41
		FS	0.0077*** (↑)	0.013* (↑)	0.224	0.896	0.445	0.247
		MV	0.458	0.436	0.836	0.1033	0.18	0.81
		FU	0.612	0.768	0.426	0.0456*	0.308	0.225
		SF	0.0501	0.5	0.242	0.296	0.76	0.036*
		FE	0.758	0.228	0.013* (↑)	0.073	0.0855	0.0537
Gh_INT6	Gh_accp_Gb7	LP	0.786	0.154	0.1197	0.7868	0.292	0.05	9
		SCW	0.4019	0.477	0.017* (↑)	0.0479* (↑)	0.013* (↑)	0.091
		LW	0.262	0.1859	0.0068*** (↑)	0.123	0.012* (↑)	0.0058*** (↑)
		FL	0.3768	0.7677	0.3237	0.1861	0.514	0.678
		FS	0.00169***	0.7393	0.0712	0.1075	0.056	0.042*
		MV	0.2931	0.7484	0.3222	0.4493	0.366	0.325
		FU	0.1065	0.1205	0.7819	0.027*	0.22	0.59
		SF	0.081	0.1102	0.8847	0.175	0.272	0.799
		FE	0.055	0.053	0.174	0.7999	0.212	0.165
	Gh_accp_Gb8	LP	0.818	0.1438	0.1577	0.818	0.291	0.039*	8
		SCW	0.4274	0.5818	0.055	0.051	0.0489* (↑)	0.0598
		LW	0.2901	0.2312	0.026* (↑)	0.124	0.029* (↑)	0.0029*** (↑)
		FL	0.3346	0.6592	0.3903	0.3873	0.53	0.73
		FS	0.0051***	0.6402	0.1109	0.092	0.055	0.064
		MV	0.2428	0.5592	0.1967	0.4965	0.34	0.28
		FU	0.064	0.1234	0.5667	0.0467*	0.25	0.5
		SF	0.056	0.1144	0.9514	0.2278	0.192	0.707
		FE	0.102	0.043* (↑)	0.2289	0.5012	0.24	0.18
	Gh_accp_Gb9	LP	0.9371	0.1895	0.2709	0.9371	0.287	0.066	9
		SCW	0.3284	0.8134	0.0807	0.0333* (↑)	0.061	0.051
		LW	0.2566	0.3971	0.0533	0.07	0.0384* (↑)	0.004*** (↑)
		FL	0.2002	0.6302	0.3489	0.6427	0.52	0.82
		FS	0.0022***	0.7333	0.0909	0.1982	0.033*	0.044*
		MV	0.3277	0.8157	0.3838	0.4093	0.66	0.43
		FU	0.034* (↑)	0.088	0.7421	0.1807	0.392	0.733
		SF	0.043*	0.067	0.8065	0.3563	0.21	0.93
		FE	0.064	0.018* (↑)	0.1135	0.6144	0.15	0.1
Gh_INT7	Gh_accp_Gb10	LP	0.5798	0.623	0.419	0.5798	0.0739	0.64	12 (Stable effective locus)
		SCW	0.2784	0.6708	0.011* (↑)	0.1529	0.179	0.519
		LW	0.4142	0.8431	0.03022* (↑)	0.0613	0.763	0.33
		FL	0.2583	0.088	0.3442	0.7137	0.346	0.358
		FS	0.054	0.1584	0.0265* (↑)	0.5396	0.045* (↑)	0.18
		MV	0.01506*	0.301	0.0035***	0.9609	0.017*	0.07
		FU	0.6569	0.4014	0.7233	0.4956	0.219	0.543
		SF	0.9048	0.4179	0.9706	0.8048	0.35	0.433
		FE	0.0379*	0.0053***	0.00175***	0.92202	0.0004***	0.000848***
Gb_INT1	Gb_accp_Gh1	LP	0.29	0.0549	0.693	0.2913	0.61	0.84	2
		SCW	0.747	0.918	0.333	0.502	0.288	0.743
		LW	0.7808	0.3187	0.4139	0.2185	0.61	0.98
		FL	0.939	0.217	0.6415	0.7964	0.83	0.63
		FS	0.9635	0.3239	0.08	0.1304	0.617	0.89
		MV	0.1751	0.8377	0.9742	0.8058	0.78	0.55
		FU	0.5649	0.7301	0.0051*** (↑)	0.3851	0.54	0.49
		SF	0.335	0.1658	0.4578	0.043* (↑)	0.67	0.35
		FE	0.9092	0.3112	0.1946	0.115	0.24	0.44
	Gb_accp_Gh3	LP	0.5069	0.4566	0.14	0.5069	0.71	0.92	0
		SCW	0.8556	0.9514	0.097	0.3744	0.271	0.852
		LW	0.7622	0.7454	0.4821	0.3297	0.41	0.89
		FL	0.4784	0.4142	0.7099	0.8688	0.91	0.46
		FS	0.9081	0.4073	0.8306	0.7322	0.91	0.53
		MV	0.5802	0.1629	0.7913	0.5536	0.72	0.7
		FU	0.2549	0.4361	0.8303	0.8989	0.14	0.84
		SF	0.2292	0.3634	0.3377	0.9962	0.1	0.31
		FE	0.7492	0.2985	0.6354	0.8566	0.403	0.49
	Gb_accp_Gh4	LP	0.6024	0.162	0.066	0.6024	0.0519	0.486	27 (Stable effective locus)
		SCW	0.0604	0.8404	0.2531	0.8964	0.047*	0.0079***
		LW	0.02*	0.3786	0.051	0.6896	0.023*	0.005***
		FL	0.00001***	0.02*	0.00004***	0.8363	0.023*	0.00036***
		FS	0.00005***	0.0052***	0.00261***	0.11	0.00161***	0.0273*
		MV	0.045* (↑)	0.4706	0.016* (↑)	0.2763	0.0064*** (↑)	0.177
		FU	0.7028	0.1372	0.018*	0.1308	0.329	0.0032***
		SF	0.5439	0.1678	0.0079*** (↑)	0.1975	0.2826	0.027* (↑)
		FE	0.00017*** (↑)	0.0348* (↑)	0.00006*** (↑)	0.277	0.0014*** (↑)	0.000062*** (↑)
	Gb_accp_Gh5	LP	0.2411	0.2039	0.019*	0.2411	0.0519	0.465	31 (Stable effective locus)
		SCW	0.0788	0.6088	0.2965	0.694	0.047*	0.0041***
		LW	0.02432*	0.2729	0.027*	0.325	0.0232*	0.0031***
		FL	0.000004***	0.013*	0.000013***	0.411	0.017*	0.00035***
		FS	0.00003***	0.00168***	0.001719***	0.045*	0.00214***	0.019*
		MV	0.0369* (↑)	0.6773	0.0074*** (↑)	0.1812	0.0045*** (↑)	0.214
		FU	0.3496	0.1123	0.01*	0.047*	0.242	0.0074***
		SF	0.3176	0.1569	0.0045*** (↑)	0.0647	0.294	0.046*(↑)
		FE	0.0001*** (↑)	0.033* (↑)	0.000013*** (↑)	0.1926	0.00043*** (↑)	0.000029*** (↑)
	Gb_accp_Gh6	LP	0.195	0.012*	0.0215*	0.195	0.399	0.34	29 (Stable effective locus)
		SCW	0.0014***	0.4956	0.7014	0.294	0.375	0.00849***
		LW	0.00036***	0.087	0.1732	0.1387	0.4313	0.0248*
		FL	0.00000069***	0.00035***	0.00000024***	0.6577	0.00326***	0.0000062***
		FS	0.0000000177***	0.000074***	0.000073***	0.057	0.00013***	0.000197***
		MV	0.125	0.4205	0.0146* (↑)	0.1964	0.03* (↑)	0.63
		FU	0.055	0.022*	0.0016***	0.082	0.358	0.00015***
		SF	0.1175	0.0099*** (↑)	0.001*** (↑)	0.1069	0.536	0.0294* (↑)
		FE	0.0000038*** (↑)	0.00017*** (↑)	0.0000002*** (↑)	0.153	0.00000752*** (↑)	0.0000000592*** (↑)
Gb_INT2	Gb_accp_Gh7	LP	0.5555	0.8191	0.5797	0.5555	0.781	0.482	20 (Stable effective locus)
		SCW	0.0099*** (↑)	0.5167	0.1998	0.5152	0.115	0.208
		LW	0.05284	0.5772	0.3403	0.3898	0.409	0.232
		FL	0.00045*** (↑)	0.0549	0.000199*** (↑)	0.7921	0.004*** (↑)	0.000165*** (↑)
		FS	0.00116*** (↑)	0.00635*** (↑)	0.000049*** (↑)	0.0024*** (↑)	0.0034*** (↑)	0.00031*** (↑)
		MV	0.5566	0.64755	0.5961	0.7456	0.157	0.113
		FU	0.1098	0.0954	0.0937	0.18015	0.112	0.006*** (↑)
		SF	0.047*	0.01525*	0.7292	0.07055	0.108	0.00000506***
		FE	0.00027***	0.1474	0.0001057***	0.046*	0.00029***	0.00048***
Gb_INT3	Gb_accp_Gh8	LP	0.7387	0.7901	0.7707	0.7397	0.276	0.244	18 (Stable effective locus)
		SCW	0.3881	0.0028***	0.5915	0.4331	0.612	0.817
		LW	0.504	0.00988***	0.6922	0.4532	0.382	0.693
		FL	0.0383*	0.0351*	0.0018***	0.574	0.0051***	0.0021***
		FS	0.063	0.027*	0.0789	0.0481*	0.019*	0.0197*
		MV	0.6367	0.456	0.035* (↑)	0.646	0.68	0.0622
		FU	0.06628	0.0425*	0.5913	0.132	0.984	0.0345*
		SF	0.08899	0.2836	0.9086	0.1251	0.553	0.144
		FE	0.0097*** (↑)	0.0979	0.0012***	0.19918	0.0015*** (↑)	0.0011*** (↑)
Gb_INT4	Gb_accp_Gh9	LP	0.9113	0.2824	0.964	0.9113	0.737	0.328	11 (Stable effective locus)
		SCW	0.0212* (↑)	0.0955	0.002766*** (↑)	0.766	0.0689	0.275
		LW	0.0223* (↑)	0.0539	0.0242* (↑)	0.9478	0.425	0.8
		FL	0.126	0.7269	0.0318*	0.4939	0.0656	0.00129*** (↑)
		FS	0.1868	0.8207	0.6583	0.0748	0.206	0.444
		MV	0.263	0.7272	0.055	0.5099	0.0063***	0.00000000089***
		FU	0.1962	0.635	0.4556	0.7849	0.218	0.00827*** (↑)
		SF	0.6063	0.5418	0.0981	0.6285	0.29	0.014*
		FE	0.2451	0.5942	0.2	0.1697	0.413	0.0249*
	Gb_accp_Gh10	LP	0.9664	0.473	0.9382	0.9664	0.903	0.384	12 (Stable effective locus)
		SCW	0.0187* (↑)	0.5513	0.0016*** (↑)	0.9206	0.0583	0.283
		LW	0.0188* (↑)	0.4231	0.0138* (↑)	0.9942	0.346	0.771
		FL	0.1302	0.629	0.0455*	0.3814	0.0733	0.0017*** (↑)
		FS	0.1993	0.4499	0.8661	0.0457*	0.277	0.578
		MV	0.237	0.889	0.06533	0.6791	0.00784***	0.00000000064***
		FU	0.246	0.7643	0.5676	0.6044	0.323	0.0185* (↑)
		SF	0.6281	0.8052	0.168	0.6861	0.376	0.0273* (↑)
		FE	0.3272	0.8922	0.2318	0.0556	0.572	0.045***
	Gb_accp_Gh11	LP	0.8691	0.3449	0.8859	0.8691	0.94	0.52	10
		SCW	0.05061	0.7842	0.01429* (↑)	0.8969	0.116	0.398
		LW	0.03668* (↑)	0.5395	0.04329* (↑)	0.8866	0.447	0.837
		FL	0.255	0.613	0.04413* (↑)	0.4839	0.108	0.0035*** (↑)
		FS	0.2011	0.5315	0.5904	0.04*	0.275	0.584
		MV	0.2061	0.8324	0.09	0.5769	0.01***	0.00000000251***
		FU	0.349	0.7024	0.3223	0.5857	0.17	0.0543
		SF	0.7364	0.9307	0.072	0.6681	0.248	0.0432*
		FE	0.3644	0.8936	0.2437	0.05* (↑)	0.6617	0.05
	Gb_accp_Gh12	LP	0.9113	0.28244	0.964	0.9113	0.737	0.328	11 (Stable effective locus)
		SCW	0.02128* (↑)	0.0955	0.0027*** (↑)	0.766	0.0689	0.275
		LW	0.0223* (↑)	0.0539	0.0242* (↑)	0.9478	0.425	0.803
		FL	0.126	0.7269	0.0318* (↑)	0.4939	0.0656	0.0012*** (↑)
		FS	0.1868	0.8207	0.6583	0.0748	0.206	0.444
		MV	0.263	0.7272	0.0556	0.5099	0.0063***	0.00000000089***
		FU	0.1962	0.635	0.4556	0.7849	0.218	0.00827*** (↑)
		SF	0.6063	0.5418	0.098	0.6285	0.29	0.0141*
		FE	0.2451	0.5942	0.2	0.169	0.413	0.0249*
Gb_INT5	Gb_accp_Gh13	LP	0.0857	0.078	0.0692	0.958	0.0442*	0.795	37 (Stable effective locus)
		SCW	0.00000582*** (↑)	0.00003902*** (↑)	0.00361*** (↑)	0.887	0.107	0.00147***
		LW	0.000109*** (↑)	0.00121*** (↑)	0.000962*** (↑)	0.926	0.983	0.0125*
		FL	0.00000000683*** (↑)	0.000000000159*** (↑)	0.000000000000006802*** (↑)	0.767	0.000145***	0.00000000186***
		FS	0.00000001*** (↑)	0.000172*** (↑)	0.0000000248*** (↑)	0.202	0.000031***	0.000000173***
		MV	0.00911***	0.931	0.000699***	0.04*	0.000983***	0.0777
		FU	0.000756*** (↑)	0.00002885*** (↑)	0.00113*** (↑)	0.154	0.131	0.0000002864***
		SF	0.00287***	0.000000793***	0.00404***	0.00782***	0.225	0.00000257***
		FE	0.000000000108***	0.000000000109***	0.0000000002323***	0.418	0.0000000000229***	0.00000000000166***
Gb_INT6	Gb_accp_Gh14	LP	0.9727	0.4933	0.8051	0.9727	0.24	0.274	20 (Stable effective locus)
		SCW	0.04* (↑)	0.049* (↑)	0.4648	0.9903	0.855	0.672
		LW	0.1594	0.14	0.5238	0.991	0.426	0.439
		FL	0.0466* (↑)	0.0028*** (↑)	0.000118*** (↑)	0.508	0.297	0.034* (↑)
		FS	0.00233*** (↑)	0.0228* (↑)	0.000446*** (↑)	0.005435*** (↑)	0.075	0.00023*** (↑)
		MV	0.5833	0.7842	0.5286	0.277	0.065	0.006***
		FU	0.404	0.069	0.2475	0.5817	0.0289* (↑)	0.05755
		SF	0.1982	0.00665***	0.9357	0.075	0.466	0.0000276***
		FE	0.00095***	0.0000032***	0.00052***	0.1198	0.000288***	0.00197***
	Gb_accp_Gh15	LP	0.3893	0.7536	0.188	0.3893	0.411	0.336	21 (Stable effective locus)
		SCW	0.09233	0.22	0.4105	0.7376	0.514	0.455
		LW	0.23908	0.3874	0.7122	0.4621	0.783	0.372
		FL	0.0012*** (↑)	0.0349* (↑)	0.00361*** (↑)	0.5976	0.0128* (↑)	0.000108*** (↑)
		FS	0.00832*** (↑)	0.1415	0.0000107*** (↑)	0.0243* (↑)	0.0104* (↑)	0.00263*** (↑)
		MV	0.6811	0.0813	0.7737	0.3368	0.154	0.0178*** (↑)
		FU	0.225	0.325	0.087	0.689	0.00334*** (↑)	0.0401* (↑)
		SF	0.1795	0.00068***	0.6951	0.1577	0.00198***	0.0000698***
		FE	0.00287***	0.00000000000123***	0.00229***	0.1864	0.00000322***	0.0000265***
	Gb_accp_Gh16	LP	0.4857	0.8191	0.1022	0.4857	0.484	0.336	19 (Stable effective locus)
		SCW	0.033* (↑)	0.5167	0.3454	0.6344	0.26	0.455
		LW	0.1251	0.5772	0.728	0.4361	0.901	0.372
		FL	0.002141*** (↑)	0.0549	0.00144*** (↑)	0.9236	0.0128* (↑)	0.0000401*** (↑)
		FS	0.00529*** (↑)	0.0063*** (↑)	0.00000019*** (↑)	0.00903*** (↑)	0.0104* (↑)	0.000505*** (↑)
		MV	0.6202	0.6475	0.7797	0.7581	0.356	0.0208* (↑)
		FU	0.1811	0.0954	0.1216	0.4042	0.0993	0.0126* (↑)
		SF	0.1168	0.01525*	0.948	0.115	0.122	0.0000159***
		FE	0.001988***	0.1474	0.00072***	0.0761	0.000762***	0.00222***
Gb_INT7	Gb_accp_Gh17	LP	0.5273	0.1032	0.1391	0.5273	0.184	0.696	16 (Stable effective locus)
		SCW	0.5333	0.2827	0.3061	0.7661	0.596	0.0124*
		LW	0.3979	0.9264	0.0363*	0.5489	0.252	0.0247*
		FL	0.00272***	0.6349	0.1352	0.9514	0.222	0.0164*
		FS	0.02255*	0.24459	0.04626*	0.4812	0.0177*	0.266
		MV	0.3581	0.9444	0.3773	0.0176*	0.00343*** (↑)	0.743
		FU	0.04419*	0.9941	0.1021	0.9787	0.197	0.224
		SF	0.5108	0.8769	0.0446* (↑)	0.8945	0.114	0.258
		FE	0.0071*** (↑)	0.3353	0.029* (↑)	0.9939	0.00297*** (↑)	0.00259*** (↑)
Gb_INT8	Gb_accp_Gh18	LP	0.5247	0.8866	0.3197	0.5247	0.0993	0.077	8
		SCW	0.4018	0.8036	0.0541	0.5873	0.0152*	0.687
		LW	0.2122	0.7427	0.03628*	0.8287	0.0151*	0.2707
		FL	0.2054	0.4883	0.04*	0.094	0.869	0.0631
		FS	0.0594	0.5345	0.5773	0.0764	0.544	0.936
		MV	0.0666	0.04017* (↑)	0.2037	0.5696	0.969	0.0124* (↑)
		FU	0.6045	0.5127	0.782	0.0552	0.0437*	0.145
		SF	0.6175	0.563	0.4934	0.3453	0.328	0.804
		FE	0.916	0.843	0.7411	0.05668	0.0343*	0.356
Gb_INT9	Gb_accp_Gh19	LP	0.4835	0.5426	0.1309	0.4835	0.198	0.0945	17 (Stable effective locus)
		SCW	0.6121	0.2938	0.01046* (↑)	0.2711	0.000387*** (↑)	0.957
		LW	0.9663	0.3479	0.5522	0.6949	0.0686	0.212
		FL	0.0016***	0.09633	0.256	0.07	0.583	0.00000896***
		FS	0.00118***	0.003***	0.014*	0.00619***	0.00201***	0.00293***
		MV	0.559	0.047*	0.9033	0.9927	0.814	0.0381*
		FU	0.04779*	0.038*	0.08	0.0645	0.202	0.0513
		SF	0.5209	0.231	0.2943	0.9674	0.528	0.336
		FE	0.02333* (↑)	0.1692	0.0939	0.0232* (↑)	0.00325*** (↑)	0.0533
Gb_INT10	Gb_accp_Gh20	LP	0.7835	0.4774	0.8997	0.7835	0.0123*	0.0313*	10
		SCW	0.3341	0.6319	0.5715	0.04636*	0.534	0.522
		LW	0.3564	0.9529	0.5839	0.167	0.126	0.563
		FL	0.3442	0.4957	0.00118*** (↑)	0.8496	0.191	0.00595*** (↑)
		FS	0.9316	0.7576	0.954	0.4515	0.712	0.483
		MV	0.05963	0.4277	0.000339***	0.6151	0.000561***	0.00000541***
		FU	0.5794	0.9157	0.5829	0.6243	0.345	0.0853
		SF	0.4327	0.8468	0.3888	0.4593	0.294	0.0571
		FE	0.4843	0.5224	0.0544	0.3541	0.02*	0.02*
Gb_INT11	Gb_accp_Gh21	LP	0.524	0.8866	0.3197	0.5247	0.0993	0.077	8
		SCW	0.4018	0.8036	0.0541	0.5873	0.0152*	0.687
		LW	0.2122	0.7427	0.036*	0.828	0.0151*	0.27
		FL	0.2054	0.4883	0.04*	0.094	0.869	0.0631
		FS	0.0594	0.5345	0.5773	0.076	0.544	0.936
		MV	0.0666	0.04* (↑)	0.2037	0.5696	0.969	0.0124* (↑)
		FU	0.6045	0.5127	0.782	0.05526	0.0437*	0.145
		SF	0.6175	0.563	0.4934	0.3453	0.328	0.804
		FE	0.916	0.843	0.7411	0.056	0.0343*	0.356
Gb_INT12	Gb_accp_Gh22	LP	0.1101	0.1856	0.5529	0.1101	0.919	0.563	10
		SCW	0.2851	0.6338	0.024*	0.4808	0.594	0.263
		LW	0.1362	0.3173	0.067	0.1306	0.805	0.287
		FL	0.3933	0.5942	0.2782	0.0156* (↑)	0.199	0.0487*
		FS	0.5445	0.1797	0.7619	0.00016*** (↑)	0.225	0.753
		MV	0.4604	0.2304	0.4315	0.7924	0.673	0.00191*** (↑)
		FU	0.3437	0.539	0.9683	0.00056*** (↑)	0.557	0.141
		SF	0.8937	0.5852	0.7378	0.045*	0.459	0.349
		FE	0.5207	0.0467*	0.012*	0.00064***	0.0706	0.317
	Gb_accp_Gh23	LP	0.06327	0.2538	0.7122	0.06327	0.919	0.563	8
		SCW	0.5146	0.4214	0.07	0.2466	0.594	0.263
		LW	0.2218	0.2321	0.1216	0.056	0.805	0.287
		FL	0.2774	0.8016	0.1719	0.019* (↑)	0.199	0.0487*
		FS	0.4712	0.2394	0.5262	0.0012*** (↑)	0.225	0.753
		MV	0.361	0.2589	0.3142	0.7669	0.673	0.00191*** (↑)
		FU	0.2149	0.6495	0.8591	0.001*** (↑)	0.557	0.141
		SF	0.9222	0.636	0.8612	0.0448*	0.459	0.349
		FE	0.7955	0.061	0.03866*	0.00275***	0.0706	0.317
	Gb_accp_Gh24	LP	0.1101	0.1856	0.5529	0.1101	0.919	0.563	10
		SCW	0.2851	0.6338	0.02413*	0.4808	0.594	0.263
		LW	0.1362	0.3173	0.067	0.1306	0.805	0.287
		FL	0.3933	0.5942	0.2782	0.01569* (↑)	0.199	0.048*
		FS	0.5445	0.1797	0.7619	0.00016*** (↑)	0.225	0.753
		MV	0.46044	0.2304	0.4315	0.7624	0.673	0.00191*** (↑)
		FU	0.3437	0.539	0.9683	0.00056*** (↑)	0.557	0.141
		SF	0.8937	0.5852	0.7378	0.045*	0.459	0.349
		FE	0.5207	0.0467*	0.012*	0.0006***	0.0706	0.3176
Gb_INT13	Gb_accp_Gh25	LP	0.6931	0.0594	0.0088*** (↑)	0.6931	0.823	0.1809	33 (Stable effective locus)
		SCW	0.000001*** (↑)	0.0966	0.024* (↑)	0.861	0.03* (↑)	0.00119*** (↑)
		LW	0.0000018*** (↑)	0.05848	0.002145*** (↑)	0.8534	0.138	0.00271*** (↑)
		FL	0.0000000196*** (↑)	0.000023*** (↑)	0.000000112*** (↑)	0.714	0.00208*** (↑)	0.00000466*** (↑)
		FS	0.000000000000708*** (↑)	0.0000019*** (↑)	0.000000912*** (↑)	0.092	0.000915*** (↑)	0.000106*** (↑)
		MV	0.0303*	0.311	0.00486***	0.2065	0.0552	0.502
		FU	0.0044*** (↑)	0.00000795*** (↑)	0.000343*** (↑)	0.0738	0.194	0.00000724*** (↑)
		SF	0.003376***	0.000047***	0.00099***	0.00695***	0.394	0.103
		FE	0.0000000196***	0.00002347***	0.000000112***	0.7147	0.00000233***	0.000000000453***
	Gb_accp_Gh26	LP	0.4527	0.1877	0.1341	0.4527	0.0557	0.688	32 (Stable effective locus)
		SCW	0.000023*** (↑)	0.1155	0.0139* (↑)	0.8318	0.232	0.0226* (↑)
		LW	0.000231*** (↑)	0.1019	0.00568*** (↑)	0.5289	0.877	0.0628
		FL	0.00000006*** (↑)	0.00000614*** (↑)	0.0000000000001*** (↑)	0.9215	0.000135*** (↑)	0.000000007302*** (↑)
		FS	0.0000000087*** (↑)	0.0000204*** (↑)	0.00000000036*** (↑)	0.32	0.00001498*** (↑)	0.0000000263*** (↑)
		MV	0.03586*	0.4807	0.00156***	0.1627	0.00132*** (↑)	0.155
		FU	0.000428*** (↑)	0.00002329*** (↑)	0.00188*** (↑)	0.4384	0.258	0.000000117*** (↑)
		SF	0.00119***	0.0000525***	0.01399*	0.01611*	0.298	0.00000162***
		FE	0.0000000001219***	0.00001219***	0.00000000119***	0.2316	0.000000005604***	0.0000000000523***
Gb_INT14	Gb_accp_Gh27	LP	0.9078	0.6644	0.8484	0.9078	0.658	0.321	3
		SCW	0.2219	0.9494	0.7458	0.3034	0.915	0.307
		LW	0.1108	0.8411	0.8109	0.5975	0.861	0.0178*
		FL	0.3498	0.3467	0.0328*	0.7134	0.774	0.249
		FS	0.3908	0.4752	0.2027	0.4071	0.623	0.5805
		MV	0.0702	0.5218	0.618	0.8423	0.8006	0.513
		FU	0.7672	0.8064	0.0542	0.2764	0.8104	0.4746
		SF	0.7481	0.5106	0.0369* (↑)	0.5147	0.334	0.756
		FE	0.5019	0.5893	0.3474	0.5263	0.213	0.382
Gb_INT15	Gb_accp_Gh28	LP	0.8654	0.8154	0.9055	0.8654	0.806	0.257	2
		SCW	0.7252	0.4666	0.3682	0.9055	0.942	0.757
		LW	0.7677	0.4246	0.4417	0.9475	0.798	0.773
		FL	0.5036	0.2935	0.8054	0.6987	0.747	0.263
		FS	0.06485	0.5666	0.025* (↑)	0.8287	0.1803	0.263
		MV	0.3696	0.2953	0.9098	0.5854	0.1003	0.0598
		FU	0.675	0.3727	0.0109* (↑)	0.8989	0.313	0.965
		SF	0.3609	0.5565	0.3195	0.6111	0.292	0.2806
		FE	0.7124	0.5661	0.4772	0.3777	0.887	0.879
	Gb_accp_Gh29	LP	0.8654	0.8154	0.9055	0.8654	0.806	0.257	2
		SCW	0.7252	0.4666	0.3682	0.9055	0.942	0.757
		LW	0.7677	0.4246	0.4417	0.9475	0.798	0.773
		FL	0.5036	0.2935	0.8054	0.6987	0.747	0.263
		FS	0.0648	0.5666	0.0253* (↑)	0.8287	0.1803	0.263
		MV	0.3696	0.2953	0.9098	0.5854	0.1003	0.0598
		FU	0.67503	0.3727	0.0109* (↑)	0.8989	0.313	0.965
		SF	0.3609	0.5565	0.3195	0.6111	0.292	0.2806
		FE	0.7124	0.5661	0.4772	0.3777	0.887	0.879
Gb_INT16	Gb_accp_Gh30	LP	0.9808	0.1367	0.0104* (↑)	0.9808	0.0673	0.4703	37 (Stable effective locus)
		SCW	0.00012*** (↑)	0.00179*** (↑)	0.00449*** (↑)	0.6778	0.0487* (↑)	0.000423*** (↑)
		LW	0.0009*** (↑)	0.000058*** (↑)	0.00124*** (↑)	0.6988	0.753	0.00793*** (↑)
		FL	0.0000000685*** (↑)	0.000000245*** (↑)	0.00000000000029*** (↑)	0.9292	0.000755*** (↑)	0.000000000162*** (↑)
		FS	0.0001*** (↑)	0.1154	0.0001*** (↑)	0.9274	0.000274*** (↑)	0.0000505*** (↑)
		MV	0.02835*	0.5608	0.00388***	0.2763	0.0000135***	0.00000137***
		FU	0.00277*** (↑)	0.00733*** (↑)	0.005829*** (↑)	0.2748	0.975	0.0000000000621*** (↑)
		SF	0.0076***	0.00002***	0.0006***	0.0089***	0.636	0.00000693***
		FE	0.000000122***	0.00011***	0.0000000576***	0.6178	0.000000000232***	0.0000000000000552***
Gb_INT17	Gb_accp_Gh31	LP	0.6732	0.1665	0.1017	0.6732	0.226	0.0642	5
		SCW	0.6079	0.2569	0.6198	0.53603	0.592	0.659
		LW	0.3768	0.3815	0.8692	0.7534	0.458	0.404
		FL	0.6413	0.6165	0.4778	0.4988	0.283	0.227
		FS	0.00176*** (↑)	0.0919	0.617	0.7377	0.598	0.806
		MV	0.3286	0.3291	0.0222* (↑)	0.7916	0.101	0.0209* (↑)
		FU	0.3357	0.04895* (↑)	0.2486	0.7852	0.667	0.823
		SF	0.8596	0.05972	0.2878	0.165	0.709	0.398
		FE	0.01722*	0.2142	0.144	0.9416	0.314	0.682
	Gb_accp_Gh32	LP	0.8157	0.1665	0.2589	0.8157	0.509	0.171	5
		SCW	0.98	0.2569	0.02*	0.6951	0.274	0.1001
		LW	0.6529	0.3815	0.067	0.6335	0.595	0.859
		FL	0.8036	0.6165	0.9287	0.4525	0.647	0.485
		FS	0.0022*** (↑)	0.0919	0.9553	0.9518	0.8101	0.249
		MV	0.1346	0.3291	0.0667	0.4054	0.277	0.04309* (↑)
		FU	0.513	0.0489* (↑)	0.4041	0.8326	0.892	0.459
		SF	0.938	0.0597	0.6496	0.2745	0.751	0.873
		FE	0.0919	0.2142	0.034*	0.9408	0.724	0.188
LP, lint percentage; SCW, seed cotton weight; LW, lint weight; FL, fibre length; FS, fibre strength; MV, micronaire value; FU, fibre uniformity; SF, short fibre; FE, fibre elongation; Gh, G. hirsutum cultivars; Gb, G. barbadense cultivars; stable effective locus means the locus can be detected more than 10 times in significant level (P < 0.05); "*" means 0.01< P < 0.05; "*" means P < 0.01; "↑" me…

## Sheet: Table S7
Table S7. Genetic variation and diversity in the Gh panel
Chromosome	SNP	INDEL	SV	Pi
A01	407640	52292	2271	0.00104
A02	116246	24705	1582	0.00044
A03	136090	28491	2737	0.00046
A04	97466	21496	1349	0.00043
A05	156953	36604	1726	0.00063
A06	336062	46749	2182	0.00109
A07	184625	35501	1352	0.0006
A08	176361	34410	2436	0.0006
A09	129742	26190	1140	0.0006
A10	174085	32990	1895	0.00059
A11	154073	34169	1675	0.0005
A12	131175	29530	1258	0.00047
A13	239253	37765	1492	0.00084
D01	145617	28430	1283	0.00097
D02	137821	29180	1465	0.00082
D03	65596	14608	825	0.00043
D04	64929	15326	1430	0.00058
D05	101861	27869	1767	0.00065
D06	136374	26638	1351	0.00071
D07	124539	25665	1111	0.00088
D08	138546	27074	1520	0.00075
D09	141547	29291	1022	0.00088
D10	114382	27756	1514	0.00072
D11	85489	21388	1346	0.00054
D12	102807	23809	829	0.0006
D13	77620	18740	805	0.00055
Asub	2439771	440892	23095	0.00064
Dsub	1437128	315774	16268	0.0007
Total	3876899	756666	39363	0.00067
Gh, G. hirsutum cultivars; Pi, genetic diversity.

## Sheet: Table S8
Table S8. Genetic variation and diversity in the Gb panel
Chromosome	SNP	INDEL	SV	Pi
A01	304163	42620	1548	0.0016
A02	86100	17651	605	0.00047
A03	103408	19707	659	0.00049
A04	97843	17067	577	0.00044
A05	72980	22849	1658	0.00041
A06	258230	34864	1123	0.00105
A07	359463	45961	1178	0.00103
A08	197282	31048	971	0.00092
A09	81917	17617	525	0.0005
A10	126416	28511	843	0.00054
A11	110770	26977	792	0.00052
A12	64184	17477	493	0.00033
A13	153132	26180	812	0.00064
D01	77753	17023	1018	0.00058
D02	68746	18536	657	0.00075
D03	63586	16367	608	0.00096
D04	109201	22559	623	0.00096
D05	88389	27103	1110	0.00067
D06	44152	11659	420	0.00058
D07	34157	10392	531	0.00047
D08	82752	18407	575	0.00051
D09	65617	19346	739	0.00071
D10	172817	39894	994	0.00102
D11	67186	20878	725	0.00056
D12	43068	13682	416	0.00042
D13	39580	12484	388	0.00049
Asub	2015888	348529	11784	0.00069
Dsub	957004	248330	8804	0.00067
Total	2972892	596859	20588	0.00068
Gb, G. barbadense cultivars; Pi, genetic diversity.

## Sheet: Table S9
Table S9. Selective sweeps in the Gh and Gb panels
Selective sweeps loci	Chromosome	Position (Mb)
Gh selective sweeps 1	A01	0.2-27.9
Gh selective sweeps 2	A01	89.4-117.2
Gh selective sweeps 3	A03	0.6
Gh selective sweeps 4	A05	10.6
Gh selective sweeps 5	A05	21.5
Gh selective sweeps 6	A05	108.9
Gh selective sweeps 7	A06	0-17.5
Gh selective sweeps 8	A06	35.5
Gh selective sweeps 9	A06	113.8-123.6
Gh selective sweeps 10	A07	2
Gh selective sweeps 11	A07	37.2-37.5
Gh selective sweeps 12	A07	96.2
Gh selective sweeps 13	A08	4.3-5.3
Gh selective sweeps 14	A08	101.8-117.0
Gh selective sweeps 15	A09	3.3-3.5
Gh selective sweeps 16	A10	0-1.6
Gh selective sweeps 17	A10	108.6-112.7
Gh selective sweeps 18	A11	22.6
Gh selective sweeps 19	A12	105.9
Gh selective sweeps 20	A13	1.1-6.6
Gh selective sweeps 21	A13	14.0-14.1
Gh selective sweeps 22	A13	36.6-36.9
Gh selective sweeps 23	A13	42.1-42.6
Gh selective sweeps 24	A13	72.9-73.0
Gh selective sweeps 25	A13	85.7-85.8
Gh selective sweeps 26	A13	91.6-107.6
Gh selective sweeps 27	D01	1.2-9.1
Gh selective sweeps 28	D01	50-50.5
Gh selective sweeps 29	D01	59.1-63.0
Gh selective sweeps 30	D02	0.5
Gh selective sweeps 31	D02	3.8-6.9
Gh selective sweeps 32	D02	20.9-21.0
Gh selective sweeps 33	D02	59.5
Gh selective sweeps 34	D02	67.8
Gh selective sweeps 35	D03	49.4-49.5
Gh selective sweeps 36	D06	0.4-3.3
Gh selective sweeps 37	D06	8.0-14.8
Gh selective sweeps 38	D06	20.1
Gh selective sweeps 39	D06	42.1-50.8
Gh selective sweeps 40	D06	64.7-65.6
Gh selective sweeps 41	D07	6.7-10.2
Gh selective sweeps 42	D07	49.4-49.6
Gh selective sweeps 43	D07	57.4
Gh selective sweeps 44	D08	6.6-7.0
Gh selective sweeps 45	D08	15.0-15.2
Gh selective sweeps 46	D08	57.2-66.2
Gh selective sweeps 47	D09	5.2-11.8
Gh selective sweeps 48	D09	30.1-33.7
Gh selective sweeps 49	D09	38.1-52.7
Gh selective sweeps 50	D11	6.0-6.1
Gh selective sweeps 51	D11	64.6-64.8
Gh selective sweeps 52	D13	59.9-60.0
Gb selective sweeps 1	A01	0.9-13.6
Gb selective sweeps 2	A01	112.5-115.3
Gb selective sweeps 3	A03	17.6-18.5
Gb selective sweeps 4	A03	67.5-68.3
Gb selective sweeps 5	A04	4.2-4.4
Gb selective sweeps 6	A06	7.8
Gb selective sweeps 7	A06	111.6-114.4
Gb selective sweeps 8	A07	12.3-12.5
Gb selective sweeps 9	A07	78.5-78.6
Gb selective sweeps 10	A08	0.1-9.2
Gb selective sweeps 11	A08	115.0-115.3
Gb selective sweeps 12	A09	0.8-2.0
Gb selective sweeps 13	A10	64.6-65.0
Gb selective sweeps 14	A13	0.1-0.3
Gb selective sweeps 15	D03	50
Gb selective sweeps 16	D04	3.1-5.8
Gb selective sweeps 17	D10	44.5-50.9
Gb selective sweeps 18	D10	61.7-62.1
Gb selective sweeps 19	D11	62.6-63.0
Gh, G. hirsutum cultivars; Gb, G. barbadense cultivars.

## Sheet: Table S10
Table S10. Reported QTL overlapped with selective sweeps in the Gh panel
Selective sweep	Chromosome	Position (Mb)	Traits	Institute	Name
Gh selective sweeps 1	A01	0.74833	LW	HB	q-A01:748330-LW-HB
Gh selective sweeps 1	A01	4.082	FE	HB	q-A01:4081999-FE-HB
Gh selective sweeps 1	A01	8.18803	FE	HB	q-A01:8188033-FE-HB
Gh selective sweeps 1	A01	9.47359	SF	HZ	q-A01:9473593-SF-HZ
Gh selective sweeps 1	A01	11.69	FL	HB	q-A01:11690025-FL-HB
Gh selective sweeps 1	A01	21.1318	LP	HB	q-A01:21131806-LP-HB
Gh selective sweeps 1	A01	26.4135	LP	HB	q-A01:26413528-LP-HB
Gh selective sweeps 1	A01	37.8394	FL	HB	q-A01:37839392-FL-HB
Gh selective sweeps 2	A01	106.79	FS	HB	q-A01:106789549-FS-HB
Gh selective sweeps 2	A01	113.788	FL	HB	q-A01:113787902-FL-HB
Gh selective sweeps 7	A06	0.926595	FL	HB	q-A06:926595-FL-HB
Gh selective sweeps 7	A06	0.945085	FE	HB	q-A06:945085-FE-HB
Gh selective sweeps 7	A06	1.0598	FU	HB	q-A06:1059800-FU-HB
Gh selective sweeps 7	A06	1.0862	FL	HB	q-A06:1086202-FL-HB
Gh selective sweeps 7	A06	7.24875	BW	HB	q-A06:7248745-BW-HB
Gh selective sweeps 7	A06	7.29633	LW	HB	q-A06:7296326-LW-HB
Gh selective sweeps 7	A06	16.6503	LP	HB	q-A06:16650273-LP-HB
Gh selective sweeps 9	A06	113.178	FU	NJ	q-A06:113177850-FU-NJ
Gh selective sweeps 9	A06	114.455	FS	NJ	q-A06:114455310-FS-NJ
Gh selective sweeps 9	A06	122.259	BW	HB	q-A06:122259361-BW-HB
Gh selective sweeps 9	A06	123.79	LP	HB	q-A06:123790186-LP-HB
Gh selective sweeps 14	A08	107.045	FL	HB	q-A08:107044972-FL-HB
Gh selective sweeps 14	A08	107.05	FS	HB	q-A08:107050383-FS-HB
Gh selective sweeps 14	A08	107.05	FE	HB	q-A08:107050383-FE-HB
Gh selective sweeps 14	A08	115.855	MV	HB	q-A08:115855401-MV-HB
Gh selective sweeps 14	A08	117.081	LW	HB	q-A08:117080812-LW-HB
Gh selective sweeps 14	A08	117.159	FE	HB	q-A08:117159390-FE-HB
Gh selective sweeps 16	A10	0.040408	FU	HB	q-A10:40408-FU-HB
Gh selective sweeps 17	A10	109.029	SI	NJ	q-A10:109029178-SI-NJ
Gh selective sweeps 17	A10	110.936	FM	NJ	q-A10:110936283-FM-NJ
Gh selective sweeps 17	A10	111.261	FU	HB	q-A10:111260883-FU-HB
Gh selective sweeps 17	A10	111.515	BW	HB	q-A10:111514549-BW-HB
Gh selective sweeps 17	A10	111.734	SI	NJ	q-A10:111733969-SI-NJ
Gh selective sweeps 17	A10	111.734	BW	NJ	q-A10:111733969-BW-NJ
Gh selective sweeps 17	A10	113.605	FL	HB	q-A10:113605139-FL-HB
Gh selective sweeps 17	A10	113.908	FL	HB	q-A10:113907746-FL-HB
Gh selective sweeps 20	A13	4.94112	SI	NJ	q-A13:4941124-SI-NJ
Gh selective sweeps 20	A13	5.86381	LP	HB	q-A13:5863809-LP-HB
Gh selective sweeps 26	A13	93.2623	FE	NJ	q-A13:93262306-FE-NJ
Gh selective sweeps 26	A13	93.2623	FL	NJ	q-A13:93262306-FL-NJ
Gh selective sweeps 26	A13	94.2303	MV	HB	q-A13:94230268-MV-HB
Gh selective sweeps 26	A13	96.6364	LP	HB	q-A13:96636356-LP-HB
Gh selective sweeps 26	A13	98.1315	FE	HB	q-A13:98131538-FE-HB
Gh selective sweeps 26	A13	103.248	FE	NJ	q-A13:103247699-FE-NJ
Gh selective sweeps 26	A13	103.248	FS	NJ	q-A13:103248280-FS-NJ
Gh selective sweeps 26	A13	103.258	FL	NJ	q-A13:103257963-FL-NJ
Gh selective sweeps 26	A13	103.388	FU	NJ	q-A13:103387942-FU-NJ
Gh selective sweeps 26	A13	105.857	LP	HB	q-A13:105857486-LP-HB
Gh selective sweeps 29	D01	62.6721	FU	NJ	q-D01:62672142-FU-NJ
Gh selective sweeps 37	D06	9.05531	LP	NJ	q-D06:9055312-LP-NJ
Gh selective sweeps 37	D06	12.3632	VW	NJ	q-D06:12363217-VW-NJ
Gh selective sweeps 41	D07	7.02281	BW	NJ	q-D07:7022806-BW-NJ
Gh selective sweeps 44	D08	6.98672	MV	HB	q-D08:6986723-MV-HB
Gh selective sweeps 46	D08	57.8592	MV	HB	q-D08:57859180-MV-HB
Gh selective sweeps 46	D08	60.3914	FE	HB	q-D08:60391405-FE-HB
Gh selective sweeps 46	D08	61.2419	LP	HB	q-D08:61241905-LP-HB
Gh selective sweeps 46	D08	61.2419	LW	HB	q-D08:61241905-LW-HB
Gh selective sweeps 46	D08	62.604	MV	HB	q-D08:62604002-MV-HB
Gh selective sweeps 46	D08	62.6375	FM	NJ	q-D08:62637519-FM-NJ
Gh selective sweeps 46	D08	63.9721	FE	HB	q-D08:63972108-FE-HB
Gh selective sweeps 46	D08	64.2205	FU	HB	q-D08:64220524-FU-HB
Gh selective sweeps 47	D09	7.11635	FM	NJ	q-D09:7116346-FM-NJ
Gh selective sweeps 47	D09	9.81857	FU	HZ	q-D09:9818568-FU-HZ
Gh selective sweeps 49	D09	40.7698	MV	HB	q-D09:40769805-MV-HB
Gh selective sweeps 49	D09	48.0724	FE	HB	q-D09:48072371-FE-HB
Gh selective sweeps 49	D09	48.8304	FS	HB	q-D09:48830418-FS-HB
LP, lint percentage; LW, lint weight; FL, fiber length; FS, fiber strength; MV, micronaire value; FU, fiber uniformity; SF, short fiber; FE, fiber elongation; BW, boll weight; VW, Verticillium wilt; FM, fiber micronaire; SI, seed index; NJ, Nanjing agricultural university; HB, Hebei agricultural university; HZ, Huazhong agricultural university; Gh, G. hirsutum cultivars.

[truncated: 3 more sheets: Table S11, Table S12, Table S13]
